# Supplementary material for: Two major-effect loci influence interspecific mating in females of the sibling species, Drosophila simulans and D. sechellia
Source: G3 (Bethesda). 2024 Nov 28;15(2):jkae279. doi: 10.1093/g3journal/jkae279 (PMC11797031; doi:10.1093/g3journal/jkae279)
Supplement: jkae279_Supplementary_Data [file jkae279_supplementary_data.zip]

Archive with 13 entries (13 files):
- Fig.S1_G3-2024-405418.pdf
- Fig._S2_G3-2024-405418.pdf
- File_S1_G3-2024-405418.doc
- File_S2_G3-2024-405418.xlsx
- File_S3_G3-2024-405418.xls
- File_S4_G3-2024-405418.xls
- File_S5_G3-2024-405418.xls
- File_S6_G3-2024-405418.xls
- File_S7_G3-2024-405418.xls
- File_S8_G3-2024-405418.pdf
- Supplemental_Legends_G3-2024-405418.docx
- Table_S1_G3-2024-405418.pdf
- Table_S2_G3-2024-405418.pdf
