# Supplementary material for: Two major-effect loci influence interspecific mating in females of the sibling species, Drosophila simulans and D. sechellia
Source: G3 (Bethesda). 2024 Nov 28;15(2):jkae279. doi: 10.1093/g3journal/jkae279 (PMC11797031; doi:10.1093/g3journal/jkae279)
Supplement: jkae279_Supplementary_Data [file jkae279_supplementary_data.zip › File_S2_G3-2024-405418.xlsx]

## Sheet: Sheet1
Pos	Forward primers/name	sequence	Reverse primers/name	sequence
A1	FC2_AAATAG	ACACTCTTTCCCTACACGACGCTCTTCCGAAAATAG	FC1_AAATAGpTA	p-TACTATTTTCGGAAGAGCTCGTATGCCGTCTTCTGCTTG
A2	FC2_TAATTG	ACACTCTTTCCCTACACGACGCTCTTCCGATAATTG	FC1_TAATTGpTA	p-TACAATTATCGGAAGAGCTCGTATGCCGTCTTCTGCTTG
A3	FC2_CAATCG	ACACTCTTTCCCTACACGACGCTCTTCCGACAATCG	FC1_CAATCGpTA	p-TACGATTGTCGGAAGAGCTCGTATGCCGTCTTCTGCTTG
A4	FC2_GAATGG	ACACTCTTTCCCTACACGACGCTCTTCCGAGAATGG	FC1_GAATGGpTA	p-TACCATTCTCGGAAGAGCTCGTATGCCGTCTTCTGCTTG
A5	FC2_TAACAG	ACACTCTTTCCCTACACGACGCTCTTCCGATAACAG	FC1_TAACAGpTA	p-TACTGTTATCGGAAGAGCTCGTATGCCGTCTTCTGCTTG
A6	FC2_CAACTG	ACACTCTTTCCCTACACGACGCTCTTCCGACAACTG	FC1_CAACTGpTA	p-TACAGTTGTCGGAAGAGCTCGTATGCCGTCTTCTGCTTG
A7	FC2_GAACCG	ACACTCTTTCCCTACACGACGCTCTTCCGAGAACCG	FC1_GAACCGpTA	p-TACGGTTCTCGGAAGAGCTCGTATGCCGTCTTCTGCTTG
A8	FC2_AAACGG	ACACTCTTTCCCTACACGACGCTCTTCCGAAAACGG	FC1_AAACGGpTA	p-TACCGTTTTCGGAAGAGCTCGTATGCCGTCTTCTGCTTG
A9	FC2_CAAGAG	ACACTCTTTCCCTACACGACGCTCTTCCGACAAGAG	FC1_CAAGAGpTA	p-TACTCTTGTCGGAAGAGCTCGTATGCCGTCTTCTGCTTG
A10	FC2_GAAGTG	ACACTCTTTCCCTACACGACGCTCTTCCGAGAAGTG	FC1_GAAGTGpTA	p-TACACTTCTCGGAAGAGCTCGTATGCCGTCTTCTGCTTG
A11	FC2_AAAGCG	ACACTCTTTCCCTACACGACGCTCTTCCGAAAAGCG	FC1_AAAGCGpTA	p-TACGCTTTTCGGAAGAGCTCGTATGCCGTCTTCTGCTTG
A12	FC2_AATAAG	ACACTCTTTCCCTACACGACGCTCTTCCGAAATAAG	FC1_AATAAGpTA	p-TACTTATTTCGGAAGAGCTCGTATGCCGTCTTCTGCTTG
B1	FC2_TATATG	ACACTCTTTCCCTACACGACGCTCTTCCGATATATG	FC1_TATATGpTA	p-TACATATATCGGAAGAGCTCGTATGCCGTCTTCTGCTTG
B2	FC2_CATACG	ACACTCTTTCCCTACACGACGCTCTTCCGACATACG	FC1_CATACGpTA	p-TACGTATGTCGGAAGAGCTCGTATGCCGTCTTCTGCTTG
B3	FC2_GATAGG	ACACTCTTTCCCTACACGACGCTCTTCCGAGATAGG	FC1_GATAGGpTA	p-TACCTATCTCGGAAGAGCTCGTATGCCGTCTTCTGCTTG
B4	FC2_TATTAG	ACACTCTTTCCCTACACGACGCTCTTCCGATATTAG	FC1_TATTAGpTA	p-TACTAATATCGGAAGAGCTCGTATGCCGTCTTCTGCTTG
B5	FC2_GATTCG	ACACTCTTTCCCTACACGACGCTCTTCCGAGATTCG	FC1_GATTCGpTA	p-TACGAATCTCGGAAGAGCTCGTATGCCGTCTTCTGCTTG
B6	FC2_AATTGG	ACACTCTTTCCCTACACGACGCTCTTCCGAAATTGG	FC1_AATTGGpTA	p-TACCAATTTCGGAAGAGCTCGTATGCCGTCTTCTGCTTG
B7	FC2_CATCAG	ACACTCTTTCCCTACACGACGCTCTTCCGACATCAG	FC1_CATCAGpTA	p-TACTGATGTCGGAAGAGCTCGTATGCCGTCTTCTGCTTG
B8	FC2_GATCTG	ACACTCTTTCCCTACACGACGCTCTTCCGAGATCTG	FC1_GATCTGpTA	p-TACAGATCTCGGAAGAGCTCGTATGCCGTCTTCTGCTTG
B9	FC2_AATCCG	ACACTCTTTCCCTACACGACGCTCTTCCGAAATCCG	FC1_AATCCGpTA	p-TACGGATTTCGGAAGAGCTCGTATGCCGTCTTCTGCTTG
B10	FC2_TATCGG	ACACTCTTTCCCTACACGACGCTCTTCCGATATCGG	FC1_TATCGGpTA	p-TACCGATATCGGAAGAGCTCGTATGCCGTCTTCTGCTTG
B11	FC2_GATGAG	ACACTCTTTCCCTACACGACGCTCTTCCGAGATGAG	FC1_GATGAGpTA	p-TACTCATCTCGGAAGAGCTCGTATGCCGTCTTCTGCTTG
B12	FC2_AATGTG	ACACTCTTTCCCTACACGACGCTCTTCCGAAATGTG	FC1_AATGTGpTA	p-TACACATTTCGGAAGAGCTCGTATGCCGTCTTCTGCTTG
C1	FC2_TATGCG	ACACTCTTTCCCTACACGACGCTCTTCCGATATGCG	FC1_TATGCGpTA	p-TACGCATATCGGAAGAGCTCGTATGCCGTCTTCTGCTTG
C2	FC2_TACAAG	ACACTCTTTCCCTACACGACGCTCTTCCGATACAAG	FC1_TACAAGpTA	p-TACTTGTATCGGAAGAGCTCGTATGCCGTCTTCTGCTTG
C3	FC2_CACATG	ACACTCTTTCCCTACACGACGCTCTTCCGACACATG	FC1_CACATGpTA	p-TACATGTGTCGGAAGAGCTCGTATGCCGTCTTCTGCTTG
C4	FC2_GACACG	ACACTCTTTCCCTACACGACGCTCTTCCGAGACACG	FC1_GACACGpTA	p-TACGTGTCTCGGAAGAGCTCGTATGCCGTCTTCTGCTTG
C5	FC2_AACAGG	ACACTCTTTCCCTACACGACGCTCTTCCGAAACAGG	FC1_AACAGGpTA	p-TACCTGTTTCGGAAGAGCTCGTATGCCGTCTTCTGCTTG
C6	FC2_CACTAG	ACACTCTTTCCCTACACGACGCTCTTCCGACACTAG	FC1_CACTAGpTA	p-TACTAGTGTCGGAAGAGCTCGTATGCCGTCTTCTGCTTG
C7	FC2_GACTTG	ACACTCTTTCCCTACACGACGCTCTTCCGAGACTTG	FC1_GACTTGpTA	p-TACAAGTCTCGGAAGAGCTCGTATGCCGTCTTCTGCTTG
C8	FC2_AACTCG	ACACTCTTTCCCTACACGACGCTCTTCCGAAACTCG	FC1_AACTCGpTA	p-TACGAGTTTCGGAAGAGCTCGTATGCCGTCTTCTGCTTG
C9	FC2_TACTGG	ACACTCTTTCCCTACACGACGCTCTTCCGATACTGG	FC1_TACTGGpTA	p-TACCAGTATCGGAAGAGCTCGTATGCCGTCTTCTGCTTG
C10	FC2_GACCAG	ACACTCTTTCCCTACACGACGCTCTTCCGAGACCAG	FC1_GACCAGpTA	p-TACTGGTCTCGGAAGAGCTCGTATGCCGTCTTCTGCTTG
C11	FC2_AACCTG	ACACTCTTTCCCTACACGACGCTCTTCCGAAACCTG	FC1_AACCTGpTA	p-TACAGGTTTCGGAAGAGCTCGTATGCCGTCTTCTGCTTG
C12	FC2_CACCGG	ACACTCTTTCCCTACACGACGCTCTTCCGACACCGG	FC1_CACCGGpTA	p-TACCGGTGTCGGAAGAGCTCGTATGCCGTCTTCTGCTTG
D1	FC2_AACGAG	ACACTCTTTCCCTACACGACGCTCTTCCGAAACGAG	FC1_AACGAGpTA	p-TACTCGTTTCGGAAGAGCTCGTATGCCGTCTTCTGCTTG
D2	FC2_TACGTG	ACACTCTTTCCCTACACGACGCTCTTCCGATACGTG	FC1_TACGTGpTA	p-TACACGTATCGGAAGAGCTCGTATGCCGTCTTCTGCTTG
D3	FC2_CACGCG	ACACTCTTTCCCTACACGACGCTCTTCCGACACGCG	FC1_CACGCGpTA	p-TACGCGTGTCGGAAGAGCTCGTATGCCGTCTTCTGCTTG
D4	FC2_CAGAAG	ACACTCTTTCCCTACACGACGCTCTTCCGACAGAAG	FC1_CAGAAGpTA	p-TACTTCTGTCGGAAGAGCTCGTATGCCGTCTTCTGCTTG
D5	FC2_GAGATG	ACACTCTTTCCCTACACGACGCTCTTCCGAGAGATG	FC1_GAGATGpTA	p-TACATCTCTCGGAAGAGCTCGTATGCCGTCTTCTGCTTG
D6	FC2_AAGACG	ACACTCTTTCCCTACACGACGCTCTTCCGAAAGACG	FC1_AAGACGpTA	p-TACGTCTTTCGGAAGAGCTCGTATGCCGTCTTCTGCTTG
D7	FC2_TAGAGG	ACACTCTTTCCCTACACGACGCTCTTCCGATAGAGG	FC1_TAGAGGpTA	p-TACCTCTATCGGAAGAGCTCGTATGCCGTCTTCTGCTTG
D8	FC2_GAGTAG	ACACTCTTTCCCTACACGACGCTCTTCCGAGAGTAG	FC1_GAGTAGpTA	p-TACTACTCTCGGAAGAGCTCGTATGCCGTCTTCTGCTTG
D9	FC2_AAGTTG	ACACTCTTTCCCTACACGACGCTCTTCCGAAAGTTG	FC1_AAGTTGpTA	p-TACAACTTTCGGAAGAGCTCGTATGCCGTCTTCTGCTTG
D10	FC2_TAGTCG	ACACTCTTTCCCTACACGACGCTCTTCCGATAGTCG	FC1_TAGTCGpTA	p-TACGACTATCGGAAGAGCTCGTATGCCGTCTTCTGCTTG
D11	FC2_CAGTGG	ACACTCTTTCCCTACACGACGCTCTTCCGACAGTGG	FC1_CAGTGGpTA	p-TACCACTGTCGGAAGAGCTCGTATGCCGTCTTCTGCTTG
D12	FC2_AAGCAG	ACACTCTTTCCCTACACGACGCTCTTCCGAAAGCAG	FC1_AAGCAGpTA	p-TACTGCTTTCGGAAGAGCTCGTATGCCGTCTTCTGCTTG
E1	FC2_TAGCTG	ACACTCTTTCCCTACACGACGCTCTTCCGATAGCTG	FC1_TAGCTGpTA	p-TACAGCTATCGGAAGAGCTCGTATGCCGTCTTCTGCTTG
E2	FC2_CAGCCG	ACACTCTTTCCCTACACGACGCTCTTCCGACAGCCG	FC1_CAGCCGpTA	p-TACGGCTGTCGGAAGAGCTCGTATGCCGTCTTCTGCTTG
E3	FC2_GAGCGG	ACACTCTTTCCCTACACGACGCTCTTCCGAGAGCGG	FC1_GAGCGGpTA	p-TACCGCTCTCGGAAGAGCTCGTATGCCGTCTTCTGCTTG
E4	FC2_TAGGAG	ACACTCTTTCCCTACACGACGCTCTTCCGATAGGAG	FC1_TAGGAGpTA	p-TACTCCTATCGGAAGAGCTCGTATGCCGTCTTCTGCTTG
E5	FC2_CAGGTG	ACACTCTTTCCCTACACGACGCTCTTCCGACAGGTG	FC1_CAGGTGpTA	p-TACACCTGTCGGAAGAGCTCGTATGCCGTCTTCTGCTTG
E6	FC2_GAGGCG	ACACTCTTTCCCTACACGACGCTCTTCCGAGAGGCG	FC1_GAGGCGpTA	p-TACGCCTCTCGGAAGAGCTCGTATGCCGTCTTCTGCTTG
E7	FC2_TTAATG	ACACTCTTTCCCTACACGACGCTCTTCCGATTAATG	FC1_TTAATGpTA	p-TACATTAATCGGAAGAGCTCGTATGCCGTCTTCTGCTTG
E8	FC2_CTAACG	ACACTCTTTCCCTACACGACGCTCTTCCGACTAACG	FC1_CTAACGpTA	p-TACGTTAGTCGGAAGAGCTCGTATGCCGTCTTCTGCTTG
E9	FC2_GTAAGG	ACACTCTTTCCCTACACGACGCTCTTCCGAGTAAGG	FC1_GTAAGGpTA	p-TACCTTACTCGGAAGAGCTCGTATGCCGTCTTCTGCTTG
E10	FC2_TTATAG	ACACTCTTTCCCTACACGACGCTCTTCCGATTATAG	FC1_TTATAGpTA	p-TACTATAATCGGAAGAGCTCGTATGCCGTCTTCTGCTTG
E11	FC2_CTATTG	ACACTCTTTCCCTACACGACGCTCTTCCGACTATTG	FC1_CTATTGpTA	p-TACAATAGTCGGAAGAGCTCGTATGCCGTCTTCTGCTTG
E12	FC2_GTATCG	ACACTCTTTCCCTACACGACGCTCTTCCGAGTATCG	FC1_GTATCGpTA	p-TACGATACTCGGAAGAGCTCGTATGCCGTCTTCTGCTTG
F1	FC2_ATATGG	ACACTCTTTCCCTACACGACGCTCTTCCGAATATGG	FC1_ATATGGpTA	p-TACCATATTCGGAAGAGCTCGTATGCCGTCTTCTGCTTG
F2	FC2_CTACAG	ACACTCTTTCCCTACACGACGCTCTTCCGACTACAG	FC1_CTACAGpTA	p-TACTGTAGTCGGAAGAGCTCGTATGCCGTCTTCTGCTTG
F3	FC2_GTACTG	ACACTCTTTCCCTACACGACGCTCTTCCGAGTACTG	FC1_GTACTGpTA	p-TACAGTACTCGGAAGAGCTCGTATGCCGTCTTCTGCTTG
F4	FC2_ATACCG	ACACTCTTTCCCTACACGACGCTCTTCCGAATACCG	FC1_ATACCGpTA	p-TACGGTATTCGGAAGAGCTCGTATGCCGTCTTCTGCTTG
F5	FC2_TTACGG	ACACTCTTTCCCTACACGACGCTCTTCCGATTACGG	FC1_TTACGGpTA	p-TACCGTAATCGGAAGAGCTCGTATGCCGTCTTCTGCTTG
F6	FC2_GTAGAG	ACACTCTTTCCCTACACGACGCTCTTCCGAGTAGAG	FC1_GTAGAGpTA	p-TACTCTACTCGGAAGAGCTCGTATGCCGTCTTCTGCTTG
F7	FC2_ATAGTG	ACACTCTTTCCCTACACGACGCTCTTCCGAATAGTG	FC1_ATAGTGpTA	p-TACACTATTCGGAAGAGCTCGTATGCCGTCTTCTGCTTG
F8	FC2_TTAGCG	ACACTCTTTCCCTACACGACGCTCTTCCGATTAGCG	FC1_TTAGCGpTA	p-TACGCTAATCGGAAGAGCTCGTATGCCGTCTTCTGCTTG
F9	FC2_TTTAAG	ACACTCTTTCCCTACACGACGCTCTTCCGATTTAAG	FC1_TTTAAGpTA	p-TACTTAAATCGGAAGAGCTCGTATGCCGTCTTCTGCTTG
F10	FC2_CTTATG	ACACTCTTTCCCTACACGACGCTCTTCCGACTTATG	FC1_CTTATGpTA	p-TACATAAGTCGGAAGAGCTCGTATGCCGTCTTCTGCTTG
F11	FC2_GTTACG	ACACTCTTTCCCTACACGACGCTCTTCCGAGTTACG	FC1_GTTACGpTA	p-TACGTAACTCGGAAGAGCTCGTATGCCGTCTTCTGCTTG
F12	FC2_ATTAGG	ACACTCTTTCCCTACACGACGCTCTTCCGAATTAGG	FC1_ATTAGGpTA	p-TACCTAATTCGGAAGAGCTCGTATGCCGTCTTCTGCTTG
G1	FC2_GTTCAG	ACACTCTTTCCCTACACGACGCTCTTCCGAGTTCAG	FC1_GTTCAGpTA	p-TACTGAACTCGGAAGAGCTCGTATGCCGTCTTCTGCTTG
G2	FC2_ATTCTG	ACACTCTTTCCCTACACGACGCTCTTCCGAATTCTG	FC1_ATTCTGpTA	p-TACAGAATTCGGAAGAGCTCGTATGCCGTCTTCTGCTTG
G3	FC2_TTTCCG	ACACTCTTTCCCTACACGACGCTCTTCCGATTTCCG	FC1_TTTCCGpTA	p-TACGGAAATCGGAAGAGCTCGTATGCCGTCTTCTGCTTG
G4	FC2_CTTCGG	ACACTCTTTCCCTACACGACGCTCTTCCGACTTCGG	FC1_CTTCGGpTA	p-TACCGAAGTCGGAAGAGCTCGTATGCCGTCTTCTGCTTG
G5	FC2_ATTGAG	ACACTCTTTCCCTACACGACGCTCTTCCGAATTGAG	FC1_ATTGAGpTA	p-TACTCAATTCGGAAGAGCTCGTATGCCGTCTTCTGCTTG
G6	FC2_TTTGTG	ACACTCTTTCCCTACACGACGCTCTTCCGATTTGTG	FC1_TTTGTGpTA	p-TACACAAATCGGAAGAGCTCGTATGCCGTCTTCTGCTTG
G7	FC2_CTTGCG	ACACTCTTTCCCTACACGACGCTCTTCCGACTTGCG	FC1_CTTGCGpTA	p-TACGCAAGTCGGAAGAGCTCGTATGCCGTCTTCTGCTTG
G8	FC2_CTCAAG	ACACTCTTTCCCTACACGACGCTCTTCCGACTCAAG	FC1_CTCAAGpTA	p-TACTTGAGTCGGAAGAGCTCGTATGCCGTCTTCTGCTTG
G9	FC2_GTCATG	ACACTCTTTCCCTACACGACGCTCTTCCGAGTCATG	FC1_GTCATGpTA	p-TACATGACTCGGAAGAGCTCGTATGCCGTCTTCTGCTTG
G10	FC2_ATCACG	ACACTCTTTCCCTACACGACGCTCTTCCGAATCACG	FC1_ATCACGpTA	p-TACGTGATTCGGAAGAGCTCGTATGCCGTCTTCTGCTTG
G11	FC2_TTCAGG	ACACTCTTTCCCTACACGACGCTCTTCCGATTCAGG	FC1_TTCAGGpTA	p-TACCTGAATCGGAAGAGCTCGTATGCCGTCTTCTGCTTG
G12	FC2_GTCTAG	ACACTCTTTCCCTACACGACGCTCTTCCGAGTCTAG	FC1_GTCTAGpTA	p-TACTAGACTCGGAAGAGCTCGTATGCCGTCTTCTGCTTG
H1	FC2_ATCTTG	ACACTCTTTCCCTACACGACGCTCTTCCGAATCTTG	FC1_ATCTTGpTA	p-TACAAGATTCGGAAGAGCTCGTATGCCGTCTTCTGCTTG
H2	FC2_TTCTCG	ACACTCTTTCCCTACACGACGCTCTTCCGATTCTCG	FC1_TTCTCGpTA	p-TACGAGAATCGGAAGAGCTCGTATGCCGTCTTCTGCTTG
H3	FC2_CTCTGG	ACACTCTTTCCCTACACGACGCTCTTCCGACTCTGG	FC1_CTCTGGpTA	p-TACCAGAGTCGGAAGAGCTCGTATGCCGTCTTCTGCTTG
H4	FC2_ATCCAG	ACACTCTTTCCCTACACGACGCTCTTCCGAATCCAG	FC1_ATCCAGpTA	p-TACTGGATTCGGAAGAGCTCGTATGCCGTCTTCTGCTTG
H5	FC2_TTCCTG	ACACTCTTTCCCTACACGACGCTCTTCCGATTCCTG	FC1_TTCCTGpTA	p-TACAGGAATCGGAAGAGCTCGTATGCCGTCTTCTGCTTG
H6	FC2_GTCCGG	ACACTCTTTCCCTACACGACGCTCTTCCGAGTCCGG	FC1_GTCCGGpTA	p-TACCGGACTCGGAAGAGCTCGTATGCCGTCTTCTGCTTG
H7	FC2_TTCGAG	ACACTCTTTCCCTACACGACGCTCTTCCGATTCGAG	FC1_TTCGAGpTA	p-TACTCGAATCGGAAGAGCTCGTATGCCGTCTTCTGCTTG
H8	FC2_CTCGTG	ACACTCTTTCCCTACACGACGCTCTTCCGACTCGTG	FC1_CTCGTGpTA	p-TACACGAGTCGGAAGAGCTCGTATGCCGTCTTCTGCTTG
H9	FC2_GTCGCG	ACACTCTTTCCCTACACGACGCTCTTCCGAGTCGCG	FC1_GTCGCGpTA	p-TACGCGACTCGGAAGAGCTCGTATGCCGTCTTCTGCTTG
H10	FC2_GTGAAG	ACACTCTTTCCCTACACGACGCTCTTCCGAGTGAAG	FC1_GTGAAGpTA	p-TACTTCACTCGGAAGAGCTCGTATGCCGTCTTCTGCTTG
H11	FC2_ATGATG	ACACTCTTTCCCTACACGACGCTCTTCCGAATGATG	FC1_ATGATGpTA	p-TACATCATTCGGAAGAGCTCGTATGCCGTCTTCTGCTTG
H12	FC2_TTGACG	ACACTCTTTCCCTACACGACGCTCTTCCGATTGACG	FC1_TTGACGpTA	p-TACGTCAATCGGAAGAGCTCGTATGCCGTCTTCTGCTTG
A1	FC2_CCGAAT	ACACTCTTTCCCTACACGACGCTCTTCCGACCGAAT	FC1_CCGAATpTA	p-TAATTCGGTCGGAAGAGCTCGTATGCCGTCTTCTGCTTG
A2	FC2_GCCGCC	ACACTCTTTCCCTACACGACGCTCTTCCGAGCCGCC	FC1_GCCGCCpTA	p-TAGGCGGCTCGGAAGAGCTCGTATGCCGTCTTCTGCTTG
A3	FC2_CCCTCG	ACACTCTTTCCCTACACGACGCTCTTCCGACCCTCG	FC1_CCCTCGpTA	p-TACGAGGGTCGGAAGAGCTCGTATGCCGTCTTCTGCTTG
A4	FC2_AGATCC	ACACTCTTTCCCTACACGACGCTCTTCCGAAGATCC	FC1_AGATCCpTA	p-TAGGATCTTCGGAAGAGCTCGTATGCCGTCTTCTGCTTG
A5	FC2_AACTGC	ACACTCTTTCCCTACACGACGCTCTTCCGAAACTGC	FC1_AACTGCpTA	p-TAGCAGTTTCGGAAGAGCTCGTATGCCGTCTTCTGCTTG
A6	FC2_CGAGCC	ACACTCTTTCCCTACACGACGCTCTTCCGACGAGCC	FC1_CGAGCCpTA	p-TAGGCTCGTCGGAAGAGCTCGTATGCCGTCTTCTGCTTG
A7	FC2_ACTGAC	ACACTCTTTCCCTACACGACGCTCTTCCGAACTGAC	FC1_ACTGACpTA	p-TAGTCAGTTCGGAAGAGCTCGTATGCCGTCTTCTGCTTG
A8	FC2_ACGTAC	ACACTCTTTCCCTACACGACGCTCTTCCGAACGTAC	FC1_ACGTACpTA	p-TAGTACGTTCGGAAGAGCTCGTATGCCGTCTTCTGCTTG
A9	FC2_GTGACT	ACACTCTTTCCCTACACGACGCTCTTCCGAGTGACT	FC1_GTGACTpTA	p-TAAGTCACTCGGAAGAGCTCGTATGCCGTCTTCTGCTTG
A10	FC2_CTTGTA	ACACTCTTTCCCTACACGACGCTCTTCCGACTTGTA	FC1_CTTGTApTA	p-TATACAAGTCGGAAGAGCTCGTATGCCGTCTTCTGCTTG
A11	FC2_GCTCGG	ACACTCTTTCCCTACACGACGCTCTTCCGAGCTCGG	FC1_GCTCGGpTA	p-TACCGAGCTCGGAAGAGCTCGTATGCCGTCTTCTGCTTG
A12	FC2_CTGATT	ACACTCTTTCCCTACACGACGCTCTTCCGACTGATT	FC1_CTGATTpTA	p-TAAATCAGTCGGAAGAGCTCGTATGCCGTCTTCTGCTTG
B1	FC2_CTATGT	ACACTCTTTCCCTACACGACGCTCTTCCGACTATGT	FC1_CTATGTpTA	p-TAACATAGTCGGAAGAGCTCGTATGCCGTCTTCTGCTTG
B2	FC2_TAAGTT	ACACTCTTTCCCTACACGACGCTCTTCCGATAAGTT	FC1_TAAGTTpTA	p-TAAACTTATCGGAAGAGCTCGTATGCCGTCTTCTGCTTG
B3	FC2_AATACT	ACACTCTTTCCCTACACGACGCTCTTCCGAAATACT	FC1_AATACTpTA	p-TAAGTATTTCGGAAGAGCTCGTATGCCGTCTTCTGCTTG
B4	FC2_CACGAT	ACACTCTTTCCCTACACGACGCTCTTCCGACACGAT	FC1_CACGATpTA	p-TAATCGTGTCGGAAGAGCTCGTATGCCGTCTTCTGCTTG
B5	FC2_CGCTGT	ACACTCTTTCCCTACACGACGCTCTTCCGACGCTGT	FC1_CGCTGTpTA	p-TAACAGCGTCGGAAGAGCTCGTATGCCGTCTTCTGCTTG
B6	FC2_CGACGC	ACACTCTTTCCCTACACGACGCTCTTCCGACGACGC	FC1_CGACGCpTA	p-TAGCGTCGTCGGAAGAGCTCGTATGCCGTCTTCTGCTTG
B7	FC2_CGACTA	ACACTCTTTCCCTACACGACGCTCTTCCGACGACTA	FC1_CGACTApTA	p-TATAGTCGTCGGAAGAGCTCGTATGCCGTCTTCTGCTTG
B8	FC2_CGCAAT	ACACTCTTTCCCTACACGACGCTCTTCCGACGCAAT	FC1_CGCAATpTA	p-TAATTGCGTCGGAAGAGCTCGTATGCCGTCTTCTGCTTG
B9	FC2_CAGCGC	ACACTCTTTCCCTACACGACGCTCTTCCGACAGCGC	FC1_CAGCGCpTA	p-TAGCGCTGTCGGAAGAGCTCGTATGCCGTCTTCTGCTTG
B10	FC2_GCTGGC	ACACTCTTTCCCTACACGACGCTCTTCCGAGCTGGC	FC1_GCTGGCpTA	p-TAGCCAGCTCGGAAGAGCTCGTATGCCGTCTTCTGCTTG
B11	FC2_ACTAGC	ACACTCTTTCCCTACACGACGCTCTTCCGAACTAGC	FC1_ACTAGCpTA	p-TAGCTAGTTCGGAAGAGCTCGTATGCCGTCTTCTGCTTG
B12	FC2_GTAACA	ACACTCTTTCCCTACACGACGCTCTTCCGAGTAACA	FC1_GTAACApTA	p-TATGTTACTCGGAAGAGCTCGTATGCCGTCTTCTGCTTG
C1	FC2_CACTTC	ACACTCTTTCCCTACACGACGCTCTTCCGACACTTC	FC1_CACTTCpTA	p-TAGAAGTGTCGGAAGAGCTCGTATGCCGTCTTCTGCTTG
C2	FC2_GTCTCT	ACACTCTTTCCCTACACGACGCTCTTCCGAGTCTCT	FC1_GTCTCTpTA	p-TAAGAGACTCGGAAGAGCTCGTATGCCGTCTTCTGCTTG
C3	FC2_ACTACG	ACACTCTTTCCCTACACGACGCTCTTCCGAACTACG	FC1_ACTACGpTA	p-TACGTAGTTCGGAAGAGCTCGTATGCCGTCTTCTGCTTG
C4	FC2_AATCTA	ACACTCTTTCCCTACACGACGCTCTTCCGAAATCTA	FC1_AATCTApTA	p-TATAGATTTCGGAAGAGCTCGTATGCCGTCTTCTGCTTG
C5	FC2_CAAGCT	ACACTCTTTCCCTACACGACGCTCTTCCGACAAGCT	FC1_CAAGCTpTA	p-TAAGCTTGTCGGAAGAGCTCGTATGCCGTCTTCTGCTTG
C6	FC2_ATCTCC	ACACTCTTTCCCTACACGACGCTCTTCCGAATCTCC	FC1_ATCTCCpTA	p-TAGGAGATTCGGAAGAGCTCGTATGCCGTCTTCTGCTTG
C7	FC2_CTCTCA	ACACTCTTTCCCTACACGACGCTCTTCCGACTCTCA	FC1_CTCTCApTA	p-TATGAGAGTCGGAAGAGCTCGTATGCCGTCTTCTGCTTG
C8	FC2_TGGATC	ACACTCTTTCCCTACACGACGCTCTTCCGATGGATC	FC1_TGGATCpTA	p-TAGATCCATCGGAAGAGCTCGTATGCCGTCTTCTGCTTG
C9	FC2_ACTCCT	ACACTCTTTCCCTACACGACGCTCTTCCGAACTCCT	FC1_ACTCCTpTA	p-TAAGGAGTTCGGAAGAGCTCGTATGCCGTCTTCTGCTTG
C10	FC2_GTGAGA	ACACTCTTTCCCTACACGACGCTCTTCCGAGTGAGA	FC1_GTGAGApTA	p-TATCTCACTCGGAAGAGCTCGTATGCCGTCTTCTGCTTG
C11	FC2_GACGAC	ACACTCTTTCCCTACACGACGCTCTTCCGAGACGAC	FC1_GACGACpTA	p-TAGTCGTCTCGGAAGAGCTCGTATGCCGTCTTCTGCTTG
C12	FC2_GTATTA	ACACTCTTTCCCTACACGACGCTCTTCCGAGTATTA	FC1_GTATTApTA	p-TATAATACTCGGAAGAGCTCGTATGCCGTCTTCTGCTTG
D1	FC2_CGCACG	ACACTCTTTCCCTACACGACGCTCTTCCGACGCACG	FC1_CGCACGpTA	p-TACGTGCGTCGGAAGAGCTCGTATGCCGTCTTCTGCTTG
D2	FC2_GGCTTA	ACACTCTTTCCCTACACGACGCTCTTCCGAGGCTTA	FC1_GGCTTApTA	p-TATAAGCCTCGGAAGAGCTCGTATGCCGTCTTCTGCTTG
D3	FC2_TAGACA	ACACTCTTTCCCTACACGACGCTCTTCCGATAGACA	FC1_TAGACApTA	p-TATGTCTATCGGAAGAGCTCGTATGCCGTCTTCTGCTTG
D4	FC2_TCTGCT	ACACTCTTTCCCTACACGACGCTCTTCCGATCTGCT	FC1_TCTGCTpTA	p-TAAGCAGATCGGAAGAGCTCGTATGCCGTCTTCTGCTTG
D5	FC2_CTCGGT	ACACTCTTTCCCTACACGACGCTCTTCCGACTCGGT	FC1_CTCGGTpTA	p-TAACCGAGTCGGAAGAGCTCGTATGCCGTCTTCTGCTTG
D6	FC2_GTGGAA	ACACTCTTTCCCTACACGACGCTCTTCCGAGTGGAA	FC1_GTGGAApTA	p-TATTCCACTCGGAAGAGCTCGTATGCCGTCTTCTGCTTG
D7	FC2_AAATGA	ACACTCTTTCCCTACACGACGCTCTTCCGAAAATGA	FC1_AAATGApTA	p-TATCATTTTCGGAAGAGCTCGTATGCCGTCTTCTGCTTG
D8	FC2_GGGTAA	ACACTCTTTCCCTACACGACGCTCTTCCGAGGGTAA	FC1_GGGTAApTA	p-TATTACCCTCGGAAGAGCTCGTATGCCGTCTTCTGCTTG
D9	FC2_TTTCTA	ACACTCTTTCCCTACACGACGCTCTTCCGATTTCTA	FC1_TTTCTApTA	p-TATAGAAATCGGAAGAGCTCGTATGCCGTCTTCTGCTTG
D10	FC2_AGTCTT	ACACTCTTTCCCTACACGACGCTCTTCCGAAGTCTT	FC1_AGTCTTpTA	p-TAAAGACTTCGGAAGAGCTCGTATGCCGTCTTCTGCTTG
D11	FC2_GATCAA	ACACTCTTTCCCTACACGACGCTCTTCCGAGATCAA	FC1_GATCAApTA	p-TATTGATCTCGGAAGAGCTCGTATGCCGTCTTCTGCTTG
D12	FC2_CCTGCC	ACACTCTTTCCCTACACGACGCTCTTCCGACCTGCC	FC1_CCTGCCpTA	p-TAGGCAGGTCGGAAGAGCTCGTATGCCGTCTTCTGCTTG
E1	FC2_GGACCA	ACACTCTTTCCCTACACGACGCTCTTCCGAGGACCA	FC1_GGACCApTA	p-TATGGTCCTCGGAAGAGCTCGTATGCCGTCTTCTGCTTG
E2	FC2_GTCAGT	ACACTCTTTCCCTACACGACGCTCTTCCGAGTCAGT	FC1_GTCAGTpTA	p-TAACTGACTCGGAAGAGCTCGTATGCCGTCTTCTGCTTG
E3	FC2_CGTCAA	ACACTCTTTCCCTACACGACGCTCTTCCGACGTCAA	FC1_CGTCAApTA	p-TATTGACGTCGGAAGAGCTCGTATGCCGTCTTCTGCTTG
E4	FC2_CCACGG	ACACTCTTTCCCTACACGACGCTCTTCCGACCACGG	FC1_CCACGGpTA	p-TACCGTGGTCGGAAGAGCTCGTATGCCGTCTTCTGCTTG
E5	FC2_CAGCAT	ACACTCTTTCCCTACACGACGCTCTTCCGACAGCAT	FC1_CAGCATpTA	p-TAATGCTGTCGGAAGAGCTCGTATGCCGTCTTCTGCTTG
E6	FC2_GTTGCA	ACACTCTTTCCCTACACGACGCTCTTCCGAGTTGCA	FC1_GTTGCApTA	p-TATGCAACTCGGAAGAGCTCGTATGCCGTCTTCTGCTTG
E7	FC2_TAATCC	ACACTCTTTCCCTACACGACGCTCTTCCGATAATCC	FC1_TAATCCpTA	p-TAGGATTATCGGAAGAGCTCGTATGCCGTCTTCTGCTTG
E8	FC2_GGTTAC	ACACTCTTTCCCTACACGACGCTCTTCCGAGGTTAC	FC1_GGTTACpTA	p-TAGTAACCTCGGAAGAGCTCGTATGCCGTCTTCTGCTTG
E9	FC2_CCGACG	ACACTCTTTCCCTACACGACGCTCTTCCGACCGACG	FC1_CCGACGpTA	p-TACGTCGGTCGGAAGAGCTCGTATGCCGTCTTCTGCTTG
E10	FC2_AAACCA	ACACTCTTTCCCTACACGACGCTCTTCCGAAAACCA	FC1_AAACCApTA	p-TATGGTTTTCGGAAGAGCTCGTATGCCGTCTTCTGCTTG
E11	FC2_CGGAGT	ACACTCTTTCCCTACACGACGCTCTTCCGACGGAGT	FC1_CGGAGTpTA	p-TAACTCCGTCGGAAGAGCTCGTATGCCGTCTTCTGCTTG
E12	FC2_TATAGT	ACACTCTTTCCCTACACGACGCTCTTCCGATATAGT	FC1_TATAGTpTA	p-TAACTATATCGGAAGAGCTCGTATGCCGTCTTCTGCTTG
F1	FC2_TCCATA	ACACTCTTTCCCTACACGACGCTCTTCCGATCCATA	FC1_TCCATApTA	p-TATATGGATCGGAAGAGCTCGTATGCCGTCTTCTGCTTG
F2	FC2_CCTGAA	ACACTCTTTCCCTACACGACGCTCTTCCGACCTGAA	FC1_CCTGAApTA	p-TATTCAGGTCGGAAGAGCTCGTATGCCGTCTTCTGCTTG
F3	FC2_CCGGAC	ACACTCTTTCCCTACACGACGCTCTTCCGACCGGAC	FC1_CCGGACpTA	p-TAGTCCGGTCGGAAGAGCTCGTATGCCGTCTTCTGCTTG
F4	FC2_GTCGAT	ACACTCTTTCCCTACACGACGCTCTTCCGAGTCGAT	FC1_GTCGATpTA	p-TAATCGACTCGGAAGAGCTCGTATGCCGTCTTCTGCTTG
F5	FC2_TCTCGT	ACACTCTTTCCCTACACGACGCTCTTCCGATCTCGT	FC1_TCTCGTpTA	p-TAACGAGATCGGAAGAGCTCGTATGCCGTCTTCTGCTTG
F6	FC2_GCTCTT	ACACTCTTTCCCTACACGACGCTCTTCCGAGCTCTT	FC1_GCTCTTpTA	p-TAAAGAGCTCGGAAGAGCTCGTATGCCGTCTTCTGCTTG
F7	FC2_TTGATA	ACACTCTTTCCCTACACGACGCTCTTCCGATTGATA	FC1_TTGATApTA	p-TATATCAATCGGAAGAGCTCGTATGCCGTCTTCTGCTTG
F8	FC2_CGCAGC	ACACTCTTTCCCTACACGACGCTCTTCCGACGCAGC	FC1_CGCAGCpTA	p-TAGCTGCGTCGGAAGAGCTCGTATGCCGTCTTCTGCTTG
F9	FC2_ACTCGA	ACACTCTTTCCCTACACGACGCTCTTCCGAACTCGA	FC1_ACTCGApTA	p-TATCGAGTTCGGAAGAGCTCGTATGCCGTCTTCTGCTTG
F10	FC2_AAGGAC	ACACTCTTTCCCTACACGACGCTCTTCCGAAAGGAC	FC1_AAGGACpTA	p-TAGTCCTTTCGGAAGAGCTCGTATGCCGTCTTCTGCTTG
F11	FC2_CTCACT	ACACTCTTTCCCTACACGACGCTCTTCCGACTCACT	FC1_CTCACTpTA	p-TAAGTGAGTCGGAAGAGCTCGTATGCCGTCTTCTGCTTG
F12	FC2_GCAGTT	ACACTCTTTCCCTACACGACGCTCTTCCGAGCAGTT	FC1_GCAGTTpTA	p-TAAACTGCTCGGAAGAGCTCGTATGCCGTCTTCTGCTTG
G1	FC2_TTGTCC	ACACTCTTTCCCTACACGACGCTCTTCCGATTGTCC	FC1_TTGTCCpTA	p-TAGGACAATCGGAAGAGCTCGTATGCCGTCTTCTGCTTG
G2	FC2_AAGCGA	ACACTCTTTCCCTACACGACGCTCTTCCGAAAGCGA	FC1_AAGCGApTA	p-TATCGCTTTCGGAAGAGCTCGTATGCCGTCTTCTGCTTG
G3	FC2_TTAGTA	ACACTCTTTCCCTACACGACGCTCTTCCGATTAGTA	FC1_TTAGTApTA	p-TATACTAATCGGAAGAGCTCGTATGCCGTCTTCTGCTTG
G4	FC2_TCGCTT	ACACTCTTTCCCTACACGACGCTCTTCCGATCGCTT	FC1_TCGCTTpTA	p-TAAAGCGATCGGAAGAGCTCGTATGCCGTCTTCTGCTTG
G5	FC2_TTACTT	ACACTCTTTCCCTACACGACGCTCTTCCGATTACTT	FC1_TTACTTpTA	p-TAAAGTAATCGGAAGAGCTCGTATGCCGTCTTCTGCTTG
G6	FC2_CATGTT	ACACTCTTTCCCTACACGACGCTCTTCCGACATGTT	FC1_CATGTTpTA	p-TAAACATGTCGGAAGAGCTCGTATGCCGTCTTCTGCTTG
G7	FC2_TCGTCT	ACACTCTTTCCCTACACGACGCTCTTCCGATCGTCT	FC1_TCGTCTpTA	p-TAAGACGATCGGAAGAGCTCGTATGCCGTCTTCTGCTTG
G8	FC2_ACGCTA	ACACTCTTTCCCTACACGACGCTCTTCCGAACGCTA	FC1_ACGCTApTA	p-TATAGCGTTCGGAAGAGCTCGTATGCCGTCTTCTGCTTG
G9	FC2_CAATAT	ACACTCTTTCCCTACACGACGCTCTTCCGACAATAT	FC1_CAATATpTA	p-TAATATTGTCGGAAGAGCTCGTATGCCGTCTTCTGCTTG
G10	FC2_GTTCGA	ACACTCTTTCCCTACACGACGCTCTTCCGAGTTCGA	FC1_GTTCGApTA	p-TATCGAACTCGGAAGAGCTCGTATGCCGTCTTCTGCTTG
G11	FC2_GCGTGC	ACACTCTTTCCCTACACGACGCTCTTCCGAGCGTGC	FC1_GCGTGCpTA	p-TAGCACGCTCGGAAGAGCTCGTATGCCGTCTTCTGCTTG
G12	FC2_ATATAC	ACACTCTTTCCCTACACGACGCTCTTCCGAATATAC	FC1_ATATACpTA	p-TAGTATATTCGGAAGAGCTCGTATGCCGTCTTCTGCTTG
H1	FC2_TCATGG	ACACTCTTTCCCTACACGACGCTCTTCCGATCATGG	FC1_TCATGGpTA	p-TACCATGATCGGAAGAGCTCGTATGCCGTCTTCTGCTTG
H2	FC2_AGGTAT	ACACTCTTTCCCTACACGACGCTCTTCCGAAGGTAT	FC1_AGGTATpTA	p-TAATACCTTCGGAAGAGCTCGTATGCCGTCTTCTGCTTG
H3	FC2_TCTGAG	ACACTCTTTCCCTACACGACGCTCTTCCGATCTGAG	FC1_TCTGAGpTA	p-TACTCAGATCGGAAGAGCTCGTATGCCGTCTTCTGCTTG
H4	FC2_ATCGAC	ACACTCTTTCCCTACACGACGCTCTTCCGAATCGAC	FC1_ATCGACpTA	p-TAGTCGATTCGGAAGAGCTCGTATGCCGTCTTCTGCTTG
H5	FC2_GTTCCT	ACACTCTTTCCCTACACGACGCTCTTCCGAGTTCCT	FC1_GTTCCTpTA	p-TAAGGAACTCGGAAGAGCTCGTATGCCGTCTTCTGCTTG
H6	FC2_TTGCGA	ACACTCTTTCCCTACACGACGCTCTTCCGATTGCGA	FC1_TTGCGApTA	p-TATCGCAATCGGAAGAGCTCGTATGCCGTCTTCTGCTTG
H7	FC2_TCGCCA	ACACTCTTTCCCTACACGACGCTCTTCCGATCGCCA	FC1_TCGCCApTA	p-TATGGCGATCGGAAGAGCTCGTATGCCGTCTTCTGCTTG
H8	FC2_TGCGCG	ACACTCTTTCCCTACACGACGCTCTTCCGATGCGCG	FC1_TGCGCGpTA	p-TACGCGCATCGGAAGAGCTCGTATGCCGTCTTCTGCTTG
H9	FC2_CTAATA	ACACTCTTTCCCTACACGACGCTCTTCCGACTAATA	FC1_CTAATApTA	p-TATATTAGTCGGAAGAGCTCGTATGCCGTCTTCTGCTTG
H10	FC2_CAGGAA	ACACTCTTTCCCTACACGACGCTCTTCCGACAGGAA	FC1_CAGGAApTA	p-TATTCCTGTCGGAAGAGCTCGTATGCCGTCTTCTGCTTG
H11	FC2_AACTTA	ACACTCTTTCCCTACACGACGCTCTTCCGAAACTTA	FC1_AACTTApTA	p-TATAAGTTTCGGAAGAGCTCGTATGCCGTCTTCTGCTTG
H12	FC2_CGTATT	ACACTCTTTCCCTACACGACGCTCTTCCGACGTATT	FC1_CGTATTpTA	p-TAAATACGTCGGAAGAGCTCGTATGCCGTCTTCTGCTTG
A1	FC2_AATATC	ACACTCTTTCCCTACACGACGCTCTTCCGAAATATC	FC1_AATATCpTA	p-TAGATATTTCGGAAGAGCTCGTATGCCGTCTTCTGCTTG
A2	FC2_TCAATC	ACACTCTTTCCCTACACGACGCTCTTCCGATCAATC	FC1_TCAATCpTA	p-TAGATTGATCGGAAGAGCTCGTATGCCGTCTTCTGCTTG
A3	FC2_TGAGAG	ACACTCTTTCCCTACACGACGCTCTTCCGATGAGAG	FC1_TGAGAGpTA	p-TACTCTCATCGGAAGAGCTCGTATGCCGTCTTCTGCTTG
A4	FC2_AGTACC	ACACTCTTTCCCTACACGACGCTCTTCCGAAGTACC	FC1_AGTACCpTA	p-TAGGTACTTCGGAAGAGCTCGTATGCCGTCTTCTGCTTG
A5	FC2_AAACTT	ACACTCTTTCCCTACACGACGCTCTTCCGAAAACTT	FC1_AAACTTpTA	p-TAAAGTTTTCGGAAGAGCTCGTATGCCGTCTTCTGCTTG
A6	FC2_CGCCGA	ACACTCTTTCCCTACACGACGCTCTTCCGACGCCGA	FC1_CGCCGApTA	p-TATCGGCGTCGGAAGAGCTCGTATGCCGTCTTCTGCTTG
A7	FC2_GTATAT	ACACTCTTTCCCTACACGACGCTCTTCCGAGTATAT	FC1_GTATATpTA	p-TAATATACTCGGAAGAGCTCGTATGCCGTCTTCTGCTTG
A8	FC2_GTGCTA	ACACTCTTTCCCTACACGACGCTCTTCCGAGTGCTA	FC1_GTGCTApTA	p-TATAGCACTCGGAAGAGCTCGTATGCCGTCTTCTGCTTG
A9	FC2_TTTGCC	ACACTCTTTCCCTACACGACGCTCTTCCGATTTGCC	FC1_TTTGCCpTA	p-TAGGCAAATCGGAAGAGCTCGTATGCCGTCTTCTGCTTG
A10	FC2_TGAAGG	ACACTCTTTCCCTACACGACGCTCTTCCGATGAAGG	FC1_TGAAGGpTA	p-TACCTTCATCGGAAGAGCTCGTATGCCGTCTTCTGCTTG
A11	FC2_ACCGCG	ACACTCTTTCCCTACACGACGCTCTTCCGAACCGCG	FC1_ACCGCGpTA	p-TACGCGGTTCGGAAGAGCTCGTATGCCGTCTTCTGCTTG
A12	FC2_GGGCTC	ACACTCTTTCCCTACACGACGCTCTTCCGAGGGCTC	FC1_GGGCTCpTA	p-TAGAGCCCTCGGAAGAGCTCGTATGCCGTCTTCTGCTTG
B1	FC2_TGAGCT	ACACTCTTTCCCTACACGACGCTCTTCCGATGAGCT	FC1_TGAGCTpTA	p-TAAGCTCATCGGAAGAGCTCGTATGCCGTCTTCTGCTTG
B2	FC2_CTGACA	ACACTCTTTCCCTACACGACGCTCTTCCGACTGACA	FC1_CTGACApTA	p-TATGTCAGTCGGAAGAGCTCGTATGCCGTCTTCTGCTTG
B3	FC2_TGCACC	ACACTCTTTCCCTACACGACGCTCTTCCGATGCACC	FC1_TGCACCpTA	p-TAGGTGCATCGGAAGAGCTCGTATGCCGTCTTCTGCTTG
B4	FC2_GAGGTA	ACACTCTTTCCCTACACGACGCTCTTCCGAGAGGTA	FC1_GAGGTApTA	p-TATACCTCTCGGAAGAGCTCGTATGCCGTCTTCTGCTTG
B5	FC2_CCCTTA	ACACTCTTTCCCTACACGACGCTCTTCCGACCCTTA	FC1_CCCTTApTA	p-TATAAGGGTCGGAAGAGCTCGTATGCCGTCTTCTGCTTG
B6	FC2_TTTGGT	ACACTCTTTCCCTACACGACGCTCTTCCGATTTGGT	FC1_TTTGGTpTA	p-TAACCAAATCGGAAGAGCTCGTATGCCGTCTTCTGCTTG
B7	FC2_AGGTGC	ACACTCTTTCCCTACACGACGCTCTTCCGAAGGTGC	FC1_AGGTGCpTA	p-TAGCACCTTCGGAAGAGCTCGTATGCCGTCTTCTGCTTG
B8	FC2_ACTGTT	ACACTCTTTCCCTACACGACGCTCTTCCGAACTGTT	FC1_ACTGTTpTA	p-TAAACAGTTCGGAAGAGCTCGTATGCCGTCTTCTGCTTG
B9	FC2_TTTCAT	ACACTCTTTCCCTACACGACGCTCTTCCGATTTCAT	FC1_TTTCATpTA	p-TAATGAAATCGGAAGAGCTCGTATGCCGTCTTCTGCTTG
B10	FC2_CCTTGG	ACACTCTTTCCCTACACGACGCTCTTCCGACCTTGG	FC1_CCTTGGpTA	p-TACCAAGGTCGGAAGAGCTCGTATGCCGTCTTCTGCTTG
B11	FC2_GGTAAG	ACACTCTTTCCCTACACGACGCTCTTCCGAGGTAAG	FC1_GGTAAGpTA	p-TACTTACCTCGGAAGAGCTCGTATGCCGTCTTCTGCTTG
B12	FC2_GAGCAC	ACACTCTTTCCCTACACGACGCTCTTCCGAGAGCAC	FC1_GAGCACpTA	p-TAGTGCTCTCGGAAGAGCTCGTATGCCGTCTTCTGCTTG
C1	FC2_TAAGCA	ACACTCTTTCCCTACACGACGCTCTTCCGATAAGCA	FC1_TAAGCApTA	p-TATGCTTATCGGAAGAGCTCGTATGCCGTCTTCTGCTTG
C2	FC2_AACCAA	ACACTCTTTCCCTACACGACGCTCTTCCGAAACCAA	FC1_AACCAApTA	p-TATTGGTTTCGGAAGAGCTCGTATGCCGTCTTCTGCTTG
C3	FC2_CGCCTC	ACACTCTTTCCCTACACGACGCTCTTCCGACGCCTC	FC1_CGCCTCpTA	p-TAGAGGCGTCGGAAGAGCTCGTATGCCGTCTTCTGCTTG
C4	FC2_AAGGTT	ACACTCTTTCCCTACACGACGCTCTTCCGAAAGGTT	FC1_AAGGTTpTA	p-TAAACCTTTCGGAAGAGCTCGTATGCCGTCTTCTGCTTG
C5	FC2_TCTGTC	ACACTCTTTCCCTACACGACGCTCTTCCGATCTGTC	FC1_TCTGTCpTA	p-TAGACAGATCGGAAGAGCTCGTATGCCGTCTTCTGCTTG
C6	FC2_CAATTA	ACACTCTTTCCCTACACGACGCTCTTCCGACAATTA	FC1_CAATTApTA	p-TATAATTGTCGGAAGAGCTCGTATGCCGTCTTCTGCTTG
C7	FC2_CTGTCG	ACACTCTTTCCCTACACGACGCTCTTCCGACTGTCG	FC1_CTGTCGpTA	p-TACGACAGTCGGAAGAGCTCGTATGCCGTCTTCTGCTTG
C8	FC2_CCAGGC	ACACTCTTTCCCTACACGACGCTCTTCCGACCAGGC	FC1_CCAGGCpTA	p-TAGCCTGGTCGGAAGAGCTCGTATGCCGTCTTCTGCTTG
C9	FC2_ATAGCC	ACACTCTTTCCCTACACGACGCTCTTCCGAATAGCC	FC1_ATAGCCpTA	p-TAGGCTATTCGGAAGAGCTCGTATGCCGTCTTCTGCTTG
C10	FC2_GGCGCT	ACACTCTTTCCCTACACGACGCTCTTCCGAGGCGCT	FC1_GGCGCTpTA	p-TAAGCGCCTCGGAAGAGCTCGTATGCCGTCTTCTGCTTG
C11	FC2_GCTTAG	ACACTCTTTCCCTACACGACGCTCTTCCGAGCTTAG	FC1_GCTTAGpTA	p-TACTAAGCTCGGAAGAGCTCGTATGCCGTCTTCTGCTTG
C12	FC2_AGCTCA	ACACTCTTTCCCTACACGACGCTCTTCCGAAGCTCA	FC1_AGCTCApTA	p-TATGAGCTTCGGAAGAGCTCGTATGCCGTCTTCTGCTTG
D1	FC2_TGCCAC	ACACTCTTTCCCTACACGACGCTCTTCCGATGCCAC	FC1_TGCCACpTA	p-TAGTGGCATCGGAAGAGCTCGTATGCCGTCTTCTGCTTG
D2	FC2_TTAGGC	ACACTCTTTCCCTACACGACGCTCTTCCGATTAGGC	FC1_TTAGGCpTA	p-TAGCCTAATCGGAAGAGCTCGTATGCCGTCTTCTGCTTG
D3	FC2_GGACGG	ACACTCTTTCCCTACACGACGCTCTTCCGAGGACGG	FC1_GGACGGpTA	p-TACCGTCCTCGGAAGAGCTCGTATGCCGTCTTCTGCTTG
D4	FC2_CGACAT	ACACTCTTTCCCTACACGACGCTCTTCCGACGACAT	FC1_CGACATpTA	p-TAATGTCGTCGGAAGAGCTCGTATGCCGTCTTCTGCTTG
D5	FC2_GCATCC	ACACTCTTTCCCTACACGACGCTCTTCCGAGCATCC	FC1_GCATCCpTA	p-TAGGATGCTCGGAAGAGCTCGTATGCCGTCTTCTGCTTG
D6	FC2_GTCCAC	ACACTCTTTCCCTACACGACGCTCTTCCGAGTCCAC	FC1_GTCCACpTA	p-TAGTGGACTCGGAAGAGCTCGTATGCCGTCTTCTGCTTG
D7	FC2_ACGAAG	ACACTCTTTCCCTACACGACGCTCTTCCGAACGAAG	FC1_ACGAAGpTA	p-TACTTCGTTCGGAAGAGCTCGTATGCCGTCTTCTGCTTG
D8	FC2_GATACA	ACACTCTTTCCCTACACGACGCTCTTCCGAGATACA	FC1_GATACApTA	p-TATGTATCTCGGAAGAGCTCGTATGCCGTCTTCTGCTTG
D9	FC2_AGCGGT	ACACTCTTTCCCTACACGACGCTCTTCCGAAGCGGT	FC1_AGCGGTpTA	p-TAACCGCTTCGGAAGAGCTCGTATGCCGTCTTCTGCTTG
D10	FC2_AAGCCT	ACACTCTTTCCCTACACGACGCTCTTCCGAAAGCCT	FC1_AAGCCTpTA	p-TAAGGCTTTCGGAAGAGCTCGTATGCCGTCTTCTGCTTG
D11	FC2_TTCGTC	ACACTCTTTCCCTACACGACGCTCTTCCGATTCGTC	FC1_TTCGTCpTA	p-TAGACGAATCGGAAGAGCTCGTATGCCGTCTTCTGCTTG
D12	FC2_AGCATC	ACACTCTTTCCCTACACGACGCTCTTCCGAAGCATC	FC1_AGCATCpTA	p-TAGATGCTTCGGAAGAGCTCGTATGCCGTCTTCTGCTTG
E1	FC2_ATATCA	ACACTCTTTCCCTACACGACGCTCTTCCGAATATCA	FC1_ATATCApTA	p-TATGATATTCGGAAGAGCTCGTATGCCGTCTTCTGCTTG
E2	FC2_GGCAGG	ACACTCTTTCCCTACACGACGCTCTTCCGAGGCAGG	FC1_GGCAGGpTA	p-TACCTGCCTCGGAAGAGCTCGTATGCCGTCTTCTGCTTG
E3	FC2_TGACAA	ACACTCTTTCCCTACACGACGCTCTTCCGATGACAA	FC1_TGACAApTA	p-TATTGTCATCGGAAGAGCTCGTATGCCGTCTTCTGCTTG
E4	FC2_TGTTCC	ACACTCTTTCCCTACACGACGCTCTTCCGATGTTCC	FC1_TGTTCCpTA	p-TAGGAACATCGGAAGAGCTCGTATGCCGTCTTCTGCTTG
E5	FC2_GCGTTA	ACACTCTTTCCCTACACGACGCTCTTCCGAGCGTTA	FC1_GCGTTApTA	p-TATAACGCTCGGAAGAGCTCGTATGCCGTCTTCTGCTTG
E6	FC2_AATAGA	ACACTCTTTCCCTACACGACGCTCTTCCGAAATAGA	FC1_AATAGApTA	p-TATCTATTTCGGAAGAGCTCGTATGCCGTCTTCTGCTTG
E7	FC2_CGAGAA	ACACTCTTTCCCTACACGACGCTCTTCCGACGAGAA	FC1_CGAGAApTA	p-TATTCTCGTCGGAAGAGCTCGTATGCCGTCTTCTGCTTG
E8	FC2_GCTGAT	ACACTCTTTCCCTACACGACGCTCTTCCGAGCTGAT	FC1_GCTGATpTA	p-TAATCAGCTCGGAAGAGCTCGTATGCCGTCTTCTGCTTG
E9	FC2_TGCTGA	ACACTCTTTCCCTACACGACGCTCTTCCGATGCTGA	FC1_TGCTGApTA	p-TATCAGCATCGGAAGAGCTCGTATGCCGTCTTCTGCTTG
E10	FC2_CATAGC	ACACTCTTTCCCTACACGACGCTCTTCCGACATAGC	FC1_CATAGCpTA	p-TAGCTATGTCGGAAGAGCTCGTATGCCGTCTTCTGCTTG
E11	FC2_GACTCC	ACACTCTTTCCCTACACGACGCTCTTCCGAGACTCC	FC1_GACTCCpTA	p-TAGGAGTCTCGGAAGAGCTCGTATGCCGTCTTCTGCTTG
E12	FC2_CGCGCA	ACACTCTTTCCCTACACGACGCTCTTCCGACGCGCA	FC1_CGCGCApTA	p-TATGCGCGTCGGAAGAGCTCGTATGCCGTCTTCTGCTTG
F1	FC2_GAGTGA	ACACTCTTTCCCTACACGACGCTCTTCCGAGAGTGA	FC1_GAGTGApTA	p-TATCACTCTCGGAAGAGCTCGTATGCCGTCTTCTGCTTG
F2	FC2_TGCGGC	ACACTCTTTCCCTACACGACGCTCTTCCGATGCGGC	FC1_TGCGGCpTA	p-TAGCCGCATCGGAAGAGCTCGTATGCCGTCTTCTGCTTG
F3	FC2_TGGAAG	ACACTCTTTCCCTACACGACGCTCTTCCGATGGAAG	FC1_TGGAAGpTA	p-TACTTCCATCGGAAGAGCTCGTATGCCGTCTTCTGCTTG
F4	FC2_CCACCA	ACACTCTTTCCCTACACGACGCTCTTCCGACCACCA	FC1_CCACCApTA	p-TATGGTGGTCGGAAGAGCTCGTATGCCGTCTTCTGCTTG
F5	FC2_CTACTC	ACACTCTTTCCCTACACGACGCTCTTCCGACTACTC	FC1_CTACTCpTA	p-TAGAGTAGTCGGAAGAGCTCGTATGCCGTCTTCTGCTTG
F6	FC2_GGATCT	ACACTCTTTCCCTACACGACGCTCTTCCGAGGATCT	FC1_GGATCTpTA	p-TAAGATCCTCGGAAGAGCTCGTATGCCGTCTTCTGCTTG
F7	FC2_TTGTGT	ACACTCTTTCCCTACACGACGCTCTTCCGATTGTGT	FC1_TTGTGTpTA	p-TAACACAATCGGAAGAGCTCGTATGCCGTCTTCTGCTTG
F8	FC2_ACCATG	ACACTCTTTCCCTACACGACGCTCTTCCGAACCATG	FC1_ACCATGpTA	p-TACATGGTTCGGAAGAGCTCGTATGCCGTCTTCTGCTTG
F9	FC2_AGGACA	ACACTCTTTCCCTACACGACGCTCTTCCGAAGGACA	FC1_AGGACApTA	p-TATGTCCTTCGGAAGAGCTCGTATGCCGTCTTCTGCTTG
F10	FC2_GGCCTG	ACACTCTTTCCCTACACGACGCTCTTCCGAGGCCTG	FC1_GGCCTGpTA	p-TACAGGCCTCGGAAGAGCTCGTATGCCGTCTTCTGCTTG
F11	FC2_GGGAAT	ACACTCTTTCCCTACACGACGCTCTTCCGAGGGAAT	FC1_GGGAATpTA	p-TAATTCCCTCGGAAGAGCTCGTATGCCGTCTTCTGCTTG
F12	FC2_CAGTCA	ACACTCTTTCCCTACACGACGCTCTTCCGACAGTCA	FC1_CAGTCApTA	p-TATGACTGTCGGAAGAGCTCGTATGCCGTCTTCTGCTTG
G1	FC2_GCCTGG	ACACTCTTTCCCTACACGACGCTCTTCCGAGCCTGG	FC1_GCCTGGpTA	p-TACCAGGCTCGGAAGAGCTCGTATGCCGTCTTCTGCTTG
G2	FC2_CACCTT	ACACTCTTTCCCTACACGACGCTCTTCCGACACCTT	FC1_CACCTTpTA	p-TAAAGGTGTCGGAAGAGCTCGTATGCCGTCTTCTGCTTG
G3	FC2_GCGAAC	ACACTCTTTCCCTACACGACGCTCTTCCGAGCGAAC	FC1_GCGAACpTA	p-TAGTTCGCTCGGAAGAGCTCGTATGCCGTCTTCTGCTTG
G4	FC2_TACGCC	ACACTCTTTCCCTACACGACGCTCTTCCGATACGCC	FC1_TACGCCpTA	p-TAGGCGTATCGGAAGAGCTCGTATGCCGTCTTCTGCTTG
G5	FC2_AACGTC	ACACTCTTTCCCTACACGACGCTCTTCCGAAACGTC	FC1_AACGTCpTA	p-TAGACGTTTCGGAAGAGCTCGTATGCCGTCTTCTGCTTG
G6	FC2_ATCAGC	ACACTCTTTCCCTACACGACGCTCTTCCGAATCAGC	FC1_ATCAGCpTA	p-TAGCTGATTCGGAAGAGCTCGTATGCCGTCTTCTGCTTG
G7	FC2_GCCGTG	ACACTCTTTCCCTACACGACGCTCTTCCGAGCCGTG	FC1_GCCGTGpTA	p-TACACGGCTCGGAAGAGCTCGTATGCCGTCTTCTGCTTG
G8	FC2_TTGTAA	ACACTCTTTCCCTACACGACGCTCTTCCGATTGTAA	FC1_TTGTAApTA	p-TATTACAATCGGAAGAGCTCGTATGCCGTCTTCTGCTTG
G9	FC2_TTTGAA	ACACTCTTTCCCTACACGACGCTCTTCCGATTTGAA	FC1_TTTGAApTA	p-TATTCAAATCGGAAGAGCTCGTATGCCGTCTTCTGCTTG
G10	FC2_AGCGAA	ACACTCTTTCCCTACACGACGCTCTTCCGAAGCGAA	FC1_AGCGAApTA	p-TATTCGCTTCGGAAGAGCTCGTATGCCGTCTTCTGCTTG
G11	FC2_CGTCTG	ACACTCTTTCCCTACACGACGCTCTTCCGACGTCTG	FC1_CGTCTGpTA	p-TACAGACGTCGGAAGAGCTCGTATGCCGTCTTCTGCTTG
G12	FC2_CTTCTT	ACACTCTTTCCCTACACGACGCTCTTCCGACTTCTT	FC1_CTTCTTpTA	p-TAAAGAAGTCGGAAGAGCTCGTATGCCGTCTTCTGCTTG
H1	FC2_CATTGT	ACACTCTTTCCCTACACGACGCTCTTCCGACATTGT	FC1_CATTGTpTA	p-TAACAATGTCGGAAGAGCTCGTATGCCGTCTTCTGCTTG
H2	FC2_CGCTTG	ACACTCTTTCCCTACACGACGCTCTTCCGACGCTTG	FC1_CGCTTGpTA	p-TACAAGCGTCGGAAGAGCTCGTATGCCGTCTTCTGCTTG
H3	FC2_TAACTC	ACACTCTTTCCCTACACGACGCTCTTCCGATAACTC	FC1_TAACTCpTA	p-TAGAGTTATCGGAAGAGCTCGTATGCCGTCTTCTGCTTG
H4	FC2_TGACTG	ACACTCTTTCCCTACACGACGCTCTTCCGATGACTG	FC1_TGACTGpTA	p-TACAGTCATCGGAAGAGCTCGTATGCCGTCTTCTGCTTG
H5	FC2_TTAACC	ACACTCTTTCCCTACACGACGCTCTTCCGATTAACC	FC1_TTAACCpTA	p-TAGGTTAATCGGAAGAGCTCGTATGCCGTCTTCTGCTTG
H6	FC2_CTGTTA	ACACTCTTTCCCTACACGACGCTCTTCCGACTGTTA	FC1_CTGTTApTA	p-TATAACAGTCGGAAGAGCTCGTATGCCGTCTTCTGCTTG
H7	FC2_CCCTAT	ACACTCTTTCCCTACACGACGCTCTTCCGACCCTAT	FC1_CCCTATpTA	p-TAATAGGGTCGGAAGAGCTCGTATGCCGTCTTCTGCTTG
H8	FC2_GAGAGT	ACACTCTTTCCCTACACGACGCTCTTCCGAGAGAGT	FC1_GAGAGTpTA	p-TAACTCTCTCGGAAGAGCTCGTATGCCGTCTTCTGCTTG
H9	FC2_TCTATT	ACACTCTTTCCCTACACGACGCTCTTCCGATCTATT	FC1_TCTATTpTA	p-TAAATAGATCGGAAGAGCTCGTATGCCGTCTTCTGCTTG
H10	FC2_GACCTC	ACACTCTTTCCCTACACGACGCTCTTCCGAGACCTC	FC1_GACCTCpTA	p-TAGAGGTCTCGGAAGAGCTCGTATGCCGTCTTCTGCTTG
H11	FC2_TAGGTC	ACACTCTTTCCCTACACGACGCTCTTCCGATAGGTC	FC1_TAGGTCpTA	p-TAGACCTATCGGAAGAGCTCGTATGCCGTCTTCTGCTTG
H12	FC2_GATGCT	ACACTCTTTCCCTACACGACGCTCTTCCGAGATGCT	FC1_GATGCTpTA	p-TAAGCATCTCGGAAGAGCTCGTATGCCGTCTTCTGCTTG
A1	FC2_TCCACG	ACACTCTTTCCCTACACGACGCTCTTCCGATCCACG	FC1_TCCACGpTA	p-TACGTGGATCGGAAGAGCTCGTATGCCGTCTTCTGCTTG
A2	FC2_CTGGAG	ACACTCTTTCCCTACACGACGCTCTTCCGACTGGAG	FC1_CTGGAGpTA	p-TACTCCAGTCGGAAGAGCTCGTATGCCGTCTTCTGCTTG
A3	FC2_TCTTGC	ACACTCTTTCCCTACACGACGCTCTTCCGATCTTGC	FC1_TCTTGCpTA	p-TAGCAAGATCGGAAGAGCTCGTATGCCGTCTTCTGCTTG
A4	FC2_TCTGGA	ACACTCTTTCCCTACACGACGCTCTTCCGATCTGGA	FC1_TCTGGApTA	p-TATCCAGATCGGAAGAGCTCGTATGCCGTCTTCTGCTTG
A5	FC2_AATCGC	ACACTCTTTCCCTACACGACGCTCTTCCGAAATCGC	FC1_AATCGCpTA	p-TAGCGATTTCGGAAGAGCTCGTATGCCGTCTTCTGCTTG
A6	FC2_ACATGC	ACACTCTTTCCCTACACGACGCTCTTCCGAACATGC	FC1_ACATGCpTA	p-TAGCATGTTCGGAAGAGCTCGTATGCCGTCTTCTGCTTG
A7	FC2_CGACCG	ACACTCTTTCCCTACACGACGCTCTTCCGACGACCG	FC1_CGACCGpTA	p-TACGGTCGTCGGAAGAGCTCGTATGCCGTCTTCTGCTTG
A8	FC2_CGGATG	ACACTCTTTCCCTACACGACGCTCTTCCGACGGATG	FC1_CGGATGpTA	p-TACATCCGTCGGAAGAGCTCGTATGCCGTCTTCTGCTTG
A9	FC2_GACAAT	ACACTCTTTCCCTACACGACGCTCTTCCGAGACAAT	FC1_GACAATpTA	p-TAATTGTCTCGGAAGAGCTCGTATGCCGTCTTCTGCTTG
A10	FC2_TAGCGT	ACACTCTTTCCCTACACGACGCTCTTCCGATAGCGT	FC1_TAGCGTpTA	p-TAACGCTATCGGAAGAGCTCGTATGCCGTCTTCTGCTTG
A11	FC2_CATTCC	ACACTCTTTCCCTACACGACGCTCTTCCGACATTCC	FC1_CATTCCpTA	p-TAGGAATGTCGGAAGAGCTCGTATGCCGTCTTCTGCTTG
A12	FC2_ATTGTC	ACACTCTTTCCCTACACGACGCTCTTCCGAATTGTC	FC1_ATTGTCpTA	p-TAGACAATTCGGAAGAGCTCGTATGCCGTCTTCTGCTTG
B1	FC2_AATGCC	ACACTCTTTCCCTACACGACGCTCTTCCGAAATGCC	FC1_AATGCCpTA	p-TAGGCATTTCGGAAGAGCTCGTATGCCGTCTTCTGCTTG
B2	FC2_AGTCAC	ACACTCTTTCCCTACACGACGCTCTTCCGAAGTCAC	FC1_AGTCACpTA	p-TAGTGACTTCGGAAGAGCTCGTATGCCGTCTTCTGCTTG
B3	FC2_GCCGGT	ACACTCTTTCCCTACACGACGCTCTTCCGAGCCGGT	FC1_GCCGGTpTA	p-TAACCGGCTCGGAAGAGCTCGTATGCCGTCTTCTGCTTG
B4	FC2_ACCTCT	ACACTCTTTCCCTACACGACGCTCTTCCGAACCTCT	FC1_ACCTCTpTA	p-TAAGAGGTTCGGAAGAGCTCGTATGCCGTCTTCTGCTTG
B5	FC2_GTGCCG	ACACTCTTTCCCTACACGACGCTCTTCCGAGTGCCG	FC1_GTGCCGpTA	p-TACGGCACTCGGAAGAGCTCGTATGCCGTCTTCTGCTTG
B6	FC2_TGTAAT	ACACTCTTTCCCTACACGACGCTCTTCCGATGTAAT	FC1_TGTAATpTA	p-TAATTACATCGGAAGAGCTCGTATGCCGTCTTCTGCTTG
B7	FC2_CTTGGC	ACACTCTTTCCCTACACGACGCTCTTCCGACTTGGC	FC1_CTTGGCpTA	p-TAGCCAAGTCGGAAGAGCTCGTATGCCGTCTTCTGCTTG
B8	FC2_AGACTC	ACACTCTTTCCCTACACGACGCTCTTCCGAAGACTC	FC1_AGACTCpTA	p-TAGAGTCTTCGGAAGAGCTCGTATGCCGTCTTCTGCTTG
B9	FC2_GGGTGT	ACACTCTTTCCCTACACGACGCTCTTCCGAGGGTGT	FC1_GGGTGTpTA	p-TAACACCCTCGGAAGAGCTCGTATGCCGTCTTCTGCTTG
B10	FC2_TTCGGA	ACACTCTTTCCCTACACGACGCTCTTCCGATTCGGA	FC1_TTCGGApTA	p-TATCCGAATCGGAAGAGCTCGTATGCCGTCTTCTGCTTG
B11	FC2_GGAAGT	ACACTCTTTCCCTACACGACGCTCTTCCGAGGAAGT	FC1_GGAAGTpTA	p-TAACTTCCTCGGAAGAGCTCGTATGCCGTCTTCTGCTTG
B12	FC2_TCATAC	ACACTCTTTCCCTACACGACGCTCTTCCGATCATAC	FC1_TCATACpTA	p-TAGTATGATCGGAAGAGCTCGTATGCCGTCTTCTGCTTG
C1	FC2_ACACAA	ACACTCTTTCCCTACACGACGCTCTTCCGAACACAA	FC1_ACACAApTA	p-TATTGTGTTCGGAAGAGCTCGTATGCCGTCTTCTGCTTG
C2	FC2_ACCGAT	ACACTCTTTCCCTACACGACGCTCTTCCGAACCGAT	FC1_ACCGATpTA	p-TAATCGGTTCGGAAGAGCTCGTATGCCGTCTTCTGCTTG
C3	FC2_AGAACG	ACACTCTTTCCCTACACGACGCTCTTCCGAAGAACG	FC1_AGAACGpTA	p-TACGTTCTTCGGAAGAGCTCGTATGCCGTCTTCTGCTTG
C4	FC2_GTCTGA	ACACTCTTTCCCTACACGACGCTCTTCCGAGTCTGA	FC1_GTCTGApTA	p-TATCAGACTCGGAAGAGCTCGTATGCCGTCTTCTGCTTG
C5	FC2_ACTTCC	ACACTCTTTCCCTACACGACGCTCTTCCGAACTTCC	FC1_ACTTCCpTA	p-TAGGAAGTTCGGAAGAGCTCGTATGCCGTCTTCTGCTTG
C6	FC2_TTGTTG	ACACTCTTTCCCTACACGACGCTCTTCCGATTGTTG	FC1_TTGTTGpTA	p-TACAACAATCGGAAGAGCTCGTATGCCGTCTTCTGCTTG
C7	FC2_CCTTCA	ACACTCTTTCCCTACACGACGCTCTTCCGACCTTCA	FC1_CCTTCApTA	p-TATGAAGGTCGGAAGAGCTCGTATGCCGTCTTCTGCTTG
C8	FC2_ATAGGT	ACACTCTTTCCCTACACGACGCTCTTCCGAATAGGT	FC1_ATAGGTpTA	p-TAACCTATTCGGAAGAGCTCGTATGCCGTCTTCTGCTTG
C9	FC2_TCGTGA	ACACTCTTTCCCTACACGACGCTCTTCCGATCGTGA	FC1_TCGTGApTA	p-TATCACGATCGGAAGAGCTCGTATGCCGTCTTCTGCTTG
C10	FC2_CCAGTA	ACACTCTTTCCCTACACGACGCTCTTCCGACCAGTA	FC1_CCAGTApTA	p-TATACTGGTCGGAAGAGCTCGTATGCCGTCTTCTGCTTG
C11	FC2_TATCCA	ACACTCTTTCCCTACACGACGCTCTTCCGATATCCA	FC1_TATCCApTA	p-TATGGATATCGGAAGAGCTCGTATGCCGTCTTCTGCTTG
C12	FC2_CACTGA	ACACTCTTTCCCTACACGACGCTCTTCCGACACTGA	FC1_CACTGApTA	p-TATCAGTGTCGGAAGAGCTCGTATGCCGTCTTCTGCTTG
D1	FC2_CGGACC	ACACTCTTTCCCTACACGACGCTCTTCCGACGGACC	FC1_CGGACCpTA	p-TAGGTCCGTCGGAAGAGCTCGTATGCCGTCTTCTGCTTG
D2	FC2_GATGGA	ACACTCTTTCCCTACACGACGCTCTTCCGAGATGGA	FC1_GATGGApTA	p-TATCCATCTCGGAAGAGCTCGTATGCCGTCTTCTGCTTG
D3	FC2_TAGTAT	ACACTCTTTCCCTACACGACGCTCTTCCGATAGTAT	FC1_TAGTATpTA	p-TAATACTATCGGAAGAGCTCGTATGCCGTCTTCTGCTTG
D4	FC2_AATGGT	ACACTCTTTCCCTACACGACGCTCTTCCGAAATGGT	FC1_AATGGTpTA	p-TAACCATTTCGGAAGAGCTCGTATGCCGTCTTCTGCTTG
D5	FC2_GGTTGG	ACACTCTTTCCCTACACGACGCTCTTCCGAGGTTGG	FC1_GGTTGGpTA	p-TACCAACCTCGGAAGAGCTCGTATGCCGTCTTCTGCTTG
D6	FC2_TGCTAG	ACACTCTTTCCCTACACGACGCTCTTCCGATGCTAG	FC1_TGCTAGpTA	p-TACTAGCATCGGAAGAGCTCGTATGCCGTCTTCTGCTTG
D7	FC2_CGGCTT	ACACTCTTTCCCTACACGACGCTCTTCCGACGGCTT	FC1_CGGCTTpTA	p-TAAAGCCGTCGGAAGAGCTCGTATGCCGTCTTCTGCTTG
D8	FC2_CATCGA	ACACTCTTTCCCTACACGACGCTCTTCCGACATCGA	FC1_CATCGApTA	p-TATCGATGTCGGAAGAGCTCGTATGCCGTCTTCTGCTTG
D9	FC2_TCAAGA	ACACTCTTTCCCTACACGACGCTCTTCCGATCAAGA	FC1_TCAAGApTA	p-TATCTTGATCGGAAGAGCTCGTATGCCGTCTTCTGCTTG
D10	FC2_GCGTAT	ACACTCTTTCCCTACACGACGCTCTTCCGAGCGTAT	FC1_GCGTATpTA	p-TAATACGCTCGGAAGAGCTCGTATGCCGTCTTCTGCTTG
D11	FC2_GCACAG	ACACTCTTTCCCTACACGACGCTCTTCCGAGCACAG	FC1_GCACAGpTA	p-TACTGTGCTCGGAAGAGCTCGTATGCCGTCTTCTGCTTG
D12	FC2_TGAGTC	ACACTCTTTCCCTACACGACGCTCTTCCGATGAGTC	FC1_TGAGTCpTA	p-TAGACTCATCGGAAGAGCTCGTATGCCGTCTTCTGCTTG
E1	FC2_GGCTAT	ACACTCTTTCCCTACACGACGCTCTTCCGAGGCTAT	FC1_GGCTATpTA	p-TAATAGCCTCGGAAGAGCTCGTATGCCGTCTTCTGCTTG
E2	FC2_AAGAAT	ACACTCTTTCCCTACACGACGCTCTTCCGAAAGAAT	FC1_AAGAATpTA	p-TAATTCTTTCGGAAGAGCTCGTATGCCGTCTTCTGCTTG
E3	FC2_GAGTTC	ACACTCTTTCCCTACACGACGCTCTTCCGAGAGTTC	FC1_GAGTTCpTA	p-TAGAACTCTCGGAAGAGCTCGTATGCCGTCTTCTGCTTG
E4	FC2_CCCACA	ACACTCTTTCCCTACACGACGCTCTTCCGACCCACA	FC1_CCCACApTA	p-TATGTGGGTCGGAAGAGCTCGTATGCCGTCTTCTGCTTG
E5	FC2_GGGTTG	ACACTCTTTCCCTACACGACGCTCTTCCGAGGGTTG	FC1_GGGTTGpTA	p-TACAACCCTCGGAAGAGCTCGTATGCCGTCTTCTGCTTG
E6	FC2_TGAATT	ACACTCTTTCCCTACACGACGCTCTTCCGATGAATT	FC1_TGAATTpTA	p-TAAATTCATCGGAAGAGCTCGTATGCCGTCTTCTGCTTG
E7	FC2_GTAGTC	ACACTCTTTCCCTACACGACGCTCTTCCGAGTAGTC	FC1_GTAGTCpTA	p-TAGACTACTCGGAAGAGCTCGTATGCCGTCTTCTGCTTG
E8	FC2_TTTAGA	ACACTCTTTCCCTACACGACGCTCTTCCGATTTAGA	FC1_TTTAGApTA	p-TATCTAAATCGGAAGAGCTCGTATGCCGTCTTCTGCTTG
E9	FC2_CGATAC	ACACTCTTTCCCTACACGACGCTCTTCCGACGATAC	FC1_CGATACpTA	p-TAGTATCGTCGGAAGAGCTCGTATGCCGTCTTCTGCTTG
E10	FC2_GGCCGT	ACACTCTTTCCCTACACGACGCTCTTCCGAGGCCGT	FC1_GGCCGTpTA	p-TAACGGCCTCGGAAGAGCTCGTATGCCGTCTTCTGCTTG
E11	FC2_AGAGTT	ACACTCTTTCCCTACACGACGCTCTTCCGAAGAGTT	FC1_AGAGTTpTA	p-TAAACTCTTCGGAAGAGCTCGTATGCCGTCTTCTGCTTG
E12	FC2_AGGCGT	ACACTCTTTCCCTACACGACGCTCTTCCGAAGGCGT	FC1_AGGCGTpTA	p-TAACGCCTTCGGAAGAGCTCGTATGCCGTCTTCTGCTTG
F1	FC2_GCGCGT	ACACTCTTTCCCTACACGACGCTCTTCCGAGCGCGT	FC1_GCGCGTpTA	p-TAACGCGCTCGGAAGAGCTCGTATGCCGTCTTCTGCTTG
F2	FC2_GGGAGC	ACACTCTTTCCCTACACGACGCTCTTCCGAGGGAGC	FC1_GGGAGCpTA	p-TAGCTCCCTCGGAAGAGCTCGTATGCCGTCTTCTGCTTG
F3	FC2_GAATAC	ACACTCTTTCCCTACACGACGCTCTTCCGAGAATAC	FC1_GAATACpTA	p-TAGTATTCTCGGAAGAGCTCGTATGCCGTCTTCTGCTTG
F4	FC2_CATTAA	ACACTCTTTCCCTACACGACGCTCTTCCGACATTAA	FC1_CATTAApTA	p-TATTAATGTCGGAAGAGCTCGTATGCCGTCTTCTGCTTG
F5	FC2_CTCTAC	ACACTCTTTCCCTACACGACGCTCTTCCGACTCTAC	FC1_CTCTACpTA	p-TAGTAGAGTCGGAAGAGCTCGTATGCCGTCTTCTGCTTG
F6	FC2_GAGACC	ACACTCTTTCCCTACACGACGCTCTTCCGAGAGACC	FC1_GAGACCpTA	p-TAGGTCTCTCGGAAGAGCTCGTATGCCGTCTTCTGCTTG
F7	FC2_ACCGGC	ACACTCTTTCCCTACACGACGCTCTTCCGAACCGGC	FC1_ACCGGCpTA	p-TAGCCGGTTCGGAAGAGCTCGTATGCCGTCTTCTGCTTG
F8	FC2_CGATGG	ACACTCTTTCCCTACACGACGCTCTTCCGACGATGG	FC1_CGATGGpTA	p-TACCATCGTCGGAAGAGCTCGTATGCCGTCTTCTGCTTG
F9	FC2_GGTGGT	ACACTCTTTCCCTACACGACGCTCTTCCGAGGTGGT	FC1_GGTGGTpTA	p-TAACCACCTCGGAAGAGCTCGTATGCCGTCTTCTGCTTG
F10	FC2_GTTAGC	ACACTCTTTCCCTACACGACGCTCTTCCGAGTTAGC	FC1_GTTAGCpTA	p-TAGCTAACTCGGAAGAGCTCGTATGCCGTCTTCTGCTTG
F11	FC2_GGAATG	ACACTCTTTCCCTACACGACGCTCTTCCGAGGAATG	FC1_GGAATGpTA	p-TACATTCCTCGGAAGAGCTCGTATGCCGTCTTCTGCTTG
F12	FC2_CCTTAC	ACACTCTTTCCCTACACGACGCTCTTCCGACCTTAC	FC1_CCTTACpTA	p-TAGTAAGGTCGGAAGAGCTCGTATGCCGTCTTCTGCTTG
G1	FC2_AAGGCA	ACACTCTTTCCCTACACGACGCTCTTCCGAAAGGCA	FC1_AAGGCApTA	p-TATGCCTTTCGGAAGAGCTCGTATGCCGTCTTCTGCTTG
G2	FC2_TCGTTC	ACACTCTTTCCCTACACGACGCTCTTCCGATCGTTC	FC1_TCGTTCpTA	p-TAGAACGATCGGAAGAGCTCGTATGCCGTCTTCTGCTTG
G3	FC2_TCCGAC	ACACTCTTTCCCTACACGACGCTCTTCCGATCCGAC	FC1_TCCGACpTA	p-TAGTCGGATCGGAAGAGCTCGTATGCCGTCTTCTGCTTG
G4	FC2_GCACGA	ACACTCTTTCCCTACACGACGCTCTTCCGAGCACGA	FC1_GCACGApTA	p-TATCGTGCTCGGAAGAGCTCGTATGCCGTCTTCTGCTTG
G5	FC2_CTAAGC	ACACTCTTTCCCTACACGACGCTCTTCCGACTAAGC	FC1_CTAAGCpTA	p-TAGCTTAGTCGGAAGAGCTCGTATGCCGTCTTCTGCTTG
G6	FC2_GGCATT	ACACTCTTTCCCTACACGACGCTCTTCCGAGGCATT	FC1_GGCATTpTA	p-TAAATGCCTCGGAAGAGCTCGTATGCCGTCTTCTGCTTG
G7	FC2_ATGCGG	ACACTCTTTCCCTACACGACGCTCTTCCGAATGCGG	FC1_ATGCGGpTA	p-TACCGCATTCGGAAGAGCTCGTATGCCGTCTTCTGCTTG
G8	FC2_ACCGTA	ACACTCTTTCCCTACACGACGCTCTTCCGAACCGTA	FC1_ACCGTApTA	p-TATACGGTTCGGAAGAGCTCGTATGCCGTCTTCTGCTTG
G9	FC2_TCGAGT	ACACTCTTTCCCTACACGACGCTCTTCCGATCGAGT	FC1_TCGAGTpTA	p-TAACTCGATCGGAAGAGCTCGTATGCCGTCTTCTGCTTG
G10	FC2_TTATGA	ACACTCTTTCCCTACACGACGCTCTTCCGATTATGA	FC1_TTATGApTA	p-TATCATAATCGGAAGAGCTCGTATGCCGTCTTCTGCTTG
G11	FC2_GTCCTT	ACACTCTTTCCCTACACGACGCTCTTCCGAGTCCTT	FC1_GTCCTTpTA	p-TAAAGGACTCGGAAGAGCTCGTATGCCGTCTTCTGCTTG
G12	FC2_TCTCTG	ACACTCTTTCCCTACACGACGCTCTTCCGATCTCTG	FC1_TCTCTGpTA	p-TACAGAGATCGGAAGAGCTCGTATGCCGTCTTCTGCTTG
H1	FC2_ACACGT	ACACTCTTTCCCTACACGACGCTCTTCCGAACACGT	FC1_ACACGTpTA	p-TAACGTGTTCGGAAGAGCTCGTATGCCGTCTTCTGCTTG
H2	FC2_AGGCTG	ACACTCTTTCCCTACACGACGCTCTTCCGAAGGCTG	FC1_AGGCTGpTA	p-TACAGCCTTCGGAAGAGCTCGTATGCCGTCTTCTGCTTG
H3	FC2_CTGAGG	ACACTCTTTCCCTACACGACGCTCTTCCGACTGAGG	FC1_CTGAGGpTA	p-TACCTCAGTCGGAAGAGCTCGTATGCCGTCTTCTGCTTG
H4	FC2_GAGCCA	ACACTCTTTCCCTACACGACGCTCTTCCGAGAGCCA	FC1_GAGCCApTA	p-TATGGCTCTCGGAAGAGCTCGTATGCCGTCTTCTGCTTG
H5	FC2_AAATCT	ACACTCTTTCCCTACACGACGCTCTTCCGAAAATCT	FC1_AAATCTpTA	p-TAAGATTTTCGGAAGAGCTCGTATGCCGTCTTCTGCTTG
H6	FC2_GTAGGA	ACACTCTTTCCCTACACGACGCTCTTCCGAGTAGGA	FC1_GTAGGApTA	p-TATCCTACTCGGAAGAGCTCGTATGCCGTCTTCTGCTTG
H7	FC2_AGCCAT	ACACTCTTTCCCTACACGACGCTCTTCCGAAGCCAT	FC1_AGCCATpTA	p-TAATGGCTTCGGAAGAGCTCGTATGCCGTCTTCTGCTTG
H8	FC2_CTAGCA	ACACTCTTTCCCTACACGACGCTCTTCCGACTAGCA	FC1_CTAGCApTA	p-TATGCTAGTCGGAAGAGCTCGTATGCCGTCTTCTGCTTG
H9	FC2_CACTCT	ACACTCTTTCCCTACACGACGCTCTTCCGACACTCT	FC1_CACTCTpTA	p-TAAGAGTGTCGGAAGAGCTCGTATGCCGTCTTCTGCTTG
H10	FC2_CCATCT	ACACTCTTTCCCTACACGACGCTCTTCCGACCATCT	FC1_CCATCTpTA	p-TAAGATGGTCGGAAGAGCTCGTATGCCGTCTTCTGCTTG
H11	FC2_GCGATT	ACACTCTTTCCCTACACGACGCTCTTCCGAGCGATT	FC1_GCGATTpTA	p-TAAATCGCTCGGAAGAGCTCGTATGCCGTCTTCTGCTTG
H12	FC2_CCTGTG	ACACTCTTTCCCTACACGACGCTCTTCCGACCTGTG	FC1_CCTGTGpTA	p-TACACAGGTCGGAAGAGCTCGTATGCCGTCTTCTGCTTG
