# Supplementary material for: Two major-effect loci influence interspecific mating in females of the sibling species, Drosophila simulans and D. sechellia
Source: G3 (Bethesda). 2024 Nov 28;15(2):jkae279. doi: 10.1093/g3journal/jkae279 (PMC11797031; doi:10.1093/g3journal/jkae279)
Supplement: jkae279_Supplementary_Data [file jkae279_supplementary_data.zip › File_S3_G3-2024-405418.xls]

## Sheet: Sheet1
PANTHER ID	Gene name	FlyBase gene ID
	Dsim\GD14269	FBgn0185954
	Dsim\GD14270	FBgn0185955
PTHR23226	Dsim\GD12837	FBgn0184562
PTHR23226	Dsim\GD12837	FBgn0184562
PTHR11351	Dsim\DesatF	FBgn0185956
PTHR22950	Dsim\GD14272	FBgn0185957
PTHR22950	Dsim\GD12836	FBgn0184561
PTHR22950	Dsim\GD12836	FBgn0184561
PTHR22950	Dsim\GD12836	FBgn0184561
PTHR22950	Dsim\GD12836	FBgn0184561
PTHR22950	Dsim\GD12836	FBgn0184561
PTHR22950	Dsim\GD12836	FBgn0184561
PTHR22950	Dsim\GD14275	FBgn0185960
PTHR42858	Dsim\GD12835	FBgn0184560
PTHR46479	Dsim\GD14276	FBgn0185961
PTHR15858	Dsim\GD12834	FBgn0184559
PTHR15002	Dsim\GD12833	FBgn0184558
PTHR45629	Dsim\SuUR	FBgn0261711
	Dsim\GD14277	FBgn0185962
	Dsim\GD12832	FBgn0184557
PTHR22960	Dsim\GD14280	FBgn0185965
PTHR22960	Dsim\GD14280	FBgn0185965
PTHR13303	Dsim\GD12831	FBgn0184556
PTHR12048	Dsim\GD14282	FBgn0185967
PTHR24351	Dsim\GD12830	FBgn0184555
PTHR23026	Dsim\GD12829	FBgn0184554
PTHR23334	Dsim\GD12828	FBgn0184553
PTHR10953	Dsim\GD14283	FBgn0185968
PTHR11157	Dsim\GD12827	FBgn0184552
PTHR11157	Dsim\GD12826	FBgn0184551
	Dsim\GD12825	FBgn0184550
	Dsim\GD12825	FBgn0184550
	Dsim\GD12824	FBgn0184549
	Dsim\GD12823	FBgn0184548
PTHR13624	Dsim\GD14285	FBgn0185970
PTHR10003	Dsim\Sod	FBgn0012854
PTHR45881	Dsim\GD12820	FBgn0184546
PTHR45881	Dsim\GD12820	FBgn0184546
PTHR45881	Dsim\GD12820	FBgn0184546
PTHR13691	Dsim\GD14286	FBgn0185971
PTHR12555	Dsim\GD12819	FBgn0184545
PTHR11101	Dsim\GD14287	FBgn0185972
	Dsim\GD12818	FBgn0184544
	Dsim\GD27055	FBgn0268345
	Dsim\GD14288	FBgn0185973
PTHR14206	Dsim\GD14289	FBgn0185974
PTHR14206	Dsim\GD14289	FBgn0185974
PTHR14206	Dsim\GD14289	FBgn0185974
PTHR14206	Dsim\GD14289	FBgn0185974
	Dsim\GD12817	FBgn0184543
PTHR12989	Dsim\GD14291	FBgn0185976
PTHR13449	Dsim\GD12816	FBgn0184542
PTHR13449	Dsim\GD12816	FBgn0184542
PTHR43173	Dsim\GD14292	FBgn0185977
PTHR12473	Dsim\GD14293	FBgn0185978
PTHR10896	Dsim\GD12815	FBgn0184541
PTHR10896	Dsim\GD12815	FBgn0184541
PTHR10730	Dsim\GD12814	FBgn0184540
	Dsim\GD14294	FBgn0185979
PTHR10075	Dsim\GD14295	FBgn0185980
PTHR45700	Dsim\GD12813	FBgn0184539
PTHR28441	Dsim\GD14296	FBgn0185981
PTHR22934	Dsim\GD14297	FBgn0185982
PTHR22934	Dsim\GD14297	FBgn0185982
PTHR22934	Dsim\GD14297	FBgn0185982
PTHR22934	Dsim\GD14297	FBgn0185982
PTHR22934	Dsim\GD14297	FBgn0185982
PTHR22934	Dsim\GD14297	FBgn0185982
PTHR22934	Dsim\GD14297	FBgn0185982
PTHR22934	Dsim\GD14297	FBgn0185982
PTHR22934	Dsim\GD14297	FBgn0185982
PTHR42643	Dsim\GD12812	FBgn0184538
PTHR42643	Dsim\GD12812	FBgn0184538
PTHR12478	Dsim\GD14299	FBgn0185984
PTHR21505	Dsim\GD17583	FBgn0189133
PTHR10120	Dsim\GD14300	FBgn0185985
PTHR12283	Dsim\GD12810	FBgn0045604
	Dsim\GD28370	FBgn0269660
PTHR12243	Dsim\GD12809	FBgn0184536
PTHR23236	Dsim\GD14302	FBgn0185987
	Dsim\GD14303	FBgn0185988
PTHR45754	Dsim\GD14304	FBgn0185989
PTHR10989	Dsim\GD12806	FBgn0184533
	Dsim\GD14305	FBgn0185990
PTHR42774	Dsim\GD12805	FBgn0184532
PTHR42774	Dsim\GD14306	FBgn0185991
PTHR11444	Dsim\GD12804	FBgn0184531
PTHR10263	Dsim\GD14307	FBgn0185992
PTHR10263	Dsim\GD14308	FBgn0185993
PTHR12478	Dsim\GD14310	FBgn0185995
	Dsim\GD28639	FBgn0269929
	Dsim\GD17634	FBgn0189184
	Dsim\GD14311	FBgn0185996
PTHR12451	Dsim\GD17635	FBgn0189185
PTHR10030	Dsim\GD28281	FBgn0269571
PTHR45774	Dsim\GD12802	FBgn0184529
PTHR22599	Dsim\GD12801	FBgn0184528
PTHR22599	Dsim\GD12801	FBgn0184528
PTHR22599	Dsim\GD12801	FBgn0184528
PTHR22599	Dsim\GD12801	FBgn0184528
PTHR12763	Dsim\GD14312	FBgn0185997
PTHR12763	Dsim\GD14312	FBgn0185997
	Dsim\GD14313	FBgn0185998
	Dsim\GD14313	FBgn0185998
	Dsim\GD14313	FBgn0185998
	Dsim\GD14313	FBgn0185998
	Dsim\GD12800	FBgn0184527
	Dsim\GD12799	FBgn0184526
	Dsim\GD29178	FBgn0270468
	Dsim\GD12798	FBgn0184525
	Dsim\GD28383	FBgn0269673
	Dsim\GD27357	FBgn0268647
	Dsim\GD12796	FBgn0184523
	Dsim\GD12796	FBgn0184523
	Dsim\GD12796	FBgn0184523
PTHR10050	Dsim\GD12795	FBgn0184522
	Dsim\GD14314	FBgn0185999
	Dsim\GD12794	FBgn0184521
	Dsim\GD27656	FBgn0268946
	Dsim\GD12792	FBgn0184519
PTHR24394	Dsim\GD14315	FBgn0186000
PTHR12419	Dsim\GD12791	FBgn0184518
	Dsim\GD28440	FBgn0269730
	Dsim\GD12790	FBgn0184517
PTHR11732	Dsim\GD12789	FBgn0184516
PTHR11732	Dsim\GD12789	FBgn0184516
PTHR11732	Dsim\GD12789	FBgn0184516
PTHR11732	Dsim\GD12789	FBgn0184516
PTHR11732	Dsim\GD12788	FBgn0184515
PTHR12732	Dsim\GD14316	FBgn0186001
PTHR10655	Dsim\GD14317	FBgn0186002
PTHR10655	Dsim\GD14317	FBgn0186002
PTHR10655	Dsim\GD14317	FBgn0186002
PTHR10655	Dsim\GD14317	FBgn0186002
PTHR10655	Dsim\GD14317	FBgn0186002
PTHR10655	Dsim\GD14317	FBgn0186002
PTHR48041	Dsim\GD14318	FBgn0186003
PTHR11533	Dsim\GD17580	FBgn0189130
PTHR45723	Dsim\GD12787	FBgn0184514
PTHR12709	Dsim\GD14319	FBgn0186004
PTHR13382	Dsim\GD12786	FBgn0184513
PTHR24256	Dsim\GD17946	FBgn0189492
PTHR13097	Dsim\GD14320	FBgn0186005
PTHR16172	Dsim\GD14321	FBgn0186006
PTHR16172	Dsim\GD14321	FBgn0186006
PTHR31328	Dsim\GD12785	FBgn0184512
PTHR31328	Dsim\GD12785	FBgn0184512
PTHR31328	Dsim\GD12785	FBgn0184512
PTHR46927	Dsim\GD14322	FBgn0186007
PTHR46927	Dsim\GD14322	FBgn0186007
PTHR10762	Dsim\GD12784	FBgn0184511
PTHR10762	Dsim\GD12784	FBgn0184511
PTHR10762	Dsim\GD12784	FBgn0184511
PTHR12442	Dsim\GD12783	FBgn0184510
PTHR12442	Dsim\GD12783	FBgn0184510
PTHR13123	Dsim\GD12782	FBgn0184509
PTHR13123	Dsim\GD12782	FBgn0184509
PTHR13123	Dsim\GD12782	FBgn0184509
PTHR15642	Dsim\GD28014	FBgn0269304
PTHR11727	Dsim\GD14323	FBgn0186008
PTHR33562	Dsim\GD12781	FBgn0184508
PTHR39957	Dsim\GD12780	FBgn0184507
PTHR45618	Dsim\GD14324	FBgn0186009
	Dsim\GD14325	FBgn0186010
	Dsim\GD14326	FBgn0186011
PTHR24652	Dsim\GD12779	FBgn0184506
PTHR24652	Dsim\GD12779	FBgn0184506
PTHR24652	Dsim\GD12779	FBgn0184506
PTHR21143	Dsim\GD14327	FBgn0186012
PTHR23301	Dsim\GD12778	FBgn0184505
PTHR23301	Dsim\GD12778	FBgn0184505
	Dsim\GD12777	FBgn0184504
	Dsim\GD12776	FBgn0184503
PTHR10048	Dsim\GD12776	FBgn0184503
	Dsim\GD14328	FBgn0186013
	Dsim\GD14328	FBgn0186013
PTHR33689	Dsim\GD12775	FBgn0184502
PTHR45625	Dsim\GD14329	FBgn0186014
PTHR47969	Dsim\GD14330	FBgn0186015
PTHR13693	Dsim\GD29449	FBgn0270739
PTHR46908	Dsim\GD12774	FBgn0184501
PTHR21052	Dsim\GD14332	FBgn0186017
PTHR21052	Dsim\GD14332	FBgn0186017
PTHR19370	Dsim\GD12773	FBgn0184500
PTHR19370	Dsim\GD12773	FBgn0184500
PTHR45619	Dsim\GD27970	FBgn0269260
PTHR23105	Dsim\GD14333	FBgn0186018
PTHR23105	Dsim\GD14333	FBgn0186018
PTHR22930	Dsim\GD12772	FBgn0184499
	Dsim\GD29028	FBgn0270318
PTHR10177	Dsim\GD12771	FBgn0184498
PTHR10177	Dsim\GD12771	FBgn0184498
PTHR14517	Dsim\GD14334	FBgn0186019
	Dsim\GD28156	FBgn0269446
PTHR46306	Dsim\GD12770	FBgn0184497
PTHR46306	Dsim\GD12770	FBgn0184497
PTHR46306	Dsim\GD14335	FBgn0186020
PTHR46306	Dsim\GD14335	FBgn0186020
	Dsim\GD12769	FBgn0184496
PTHR10443	Dsim\GD12767	FBgn0184494
PTHR11266	Dsim\GD17579	FBgn0189129
	Dsim\GD14336	FBgn0186021
	Dsim\GD14336	FBgn0186021
	Dsim\GD14336	FBgn0186021
	Dsim\GD14336	FBgn0186021
	Dsim\GD14336	FBgn0186021
	Dsim\GD14336	FBgn0186021
	Dsim\GD14336	FBgn0186021
	Dsim\GD14336	FBgn0186021
	Dsim\GD14336	FBgn0186021
	Dsim\GD14336	FBgn0186021
PTHR46518	Dsim\GD14337	FBgn0186022
PTHR23301	Dsim\GD12764	FBgn0184491
PTHR46107	Dsim\GD14338	FBgn0186023
PTHR11632	Dsim\GD12763	FBgn0184490
PTHR11267	Dsim\GD14339	FBgn0186024
PTHR11267	Dsim\GD14339	FBgn0186024
PTHR23073	Dsim\GD14340	FBgn0186025
PTHR23301	Dsim\GD12761	FBgn0184488
PTHR23301	Dsim\GD14341	FBgn0186026
PTHR23301	Dsim\GD14343	FBgn0186028
PTHR23301	Dsim\GD12760	FBgn0184487
PTHR23301	Dsim\GD14344	FBgn0186029
PTHR23301	Dsim\GD12759	FBgn0184486
	Dsim\GD14345	FBgn0186030
	Dsim\GD14345	FBgn0186030
PTHR33395	Dsim\GD12758	FBgn0184485
PTHR23301	Dsim\GD28325	FBgn0269615
PTHR23301	Dsim\GD12757	FBgn0184484
PTHR23301	Dsim\GD12757	FBgn0184484
	Dsim\GD14346	FBgn0186031
PTHR23301	Dsim\GD14347	FBgn0186032
PTHR12308	Dsim\GD14349	FBgn0186034
PTHR31854	Dsim\GD14350	FBgn0186035
PTHR45809	Dsim\GD12756	FBgn0184483
PTHR19302	Dsim\GD12755	FBgn0184482
PTHR10797	Dsim\GD12753	FBgn0184480
PTHR10797	Dsim\GD12753	FBgn0184480
PTHR10797	Dsim\GD12753	FBgn0184480
PTHR10797	Dsim\GD12753	FBgn0184480
PTHR10797	Dsim\GD12753	FBgn0184480
PTHR10797	Dsim\GD12753	FBgn0184480
PTHR10797	Dsim\GD12753	FBgn0184480
PTHR11814	Dsim\GD14351	FBgn0186036
PTHR11814	Dsim\GD14351	FBgn0186036
PTHR11814	Dsim\GD14351	FBgn0186036
PTHR11814	Dsim\GD14351	FBgn0186036
PTHR24166	Dsim\GD12752	FBgn0184479
PTHR24166	Dsim\GD12752	FBgn0184479
PTHR24166	Dsim\GD12752	FBgn0184479
PTHR24166	Dsim\GD12752	FBgn0184479
PTHR24166	Dsim\GD12752	FBgn0184479
PTHR24166	Dsim\GD12752	FBgn0184479
PTHR24166	Dsim\GD12752	FBgn0184479
PTHR24166	Dsim\GD12752	FBgn0184479
	Dsim\GD27570	FBgn0268860
	Dsim\GD27570	FBgn0268860
PTHR39944	Dsim\GD14352	FBgn0186037
	Dsim\GD14353	FBgn0186038
PTHR11036	Dsim\GD12751	FBgn0184478
	Dsim\GD14354	FBgn0186039
PTHR22666	Dsim\GD14355	FBgn0186040
PTHR22666	Dsim\GD28166	FBgn0269456
PTHR22666	Dsim\GD14356	FBgn0186041
PTHR22666	Dsim\GD14356	FBgn0186041
PTHR11544	Dsim\GD12750	FBgn0184477
PTHR42643	Dsim\GD12748	FBgn0184475
	Dsim\GD14357	FBgn0186042
PTHR11511	Dsim\GD14358	FBgn0186043
PTHR12326	Dsim\GD14359	FBgn0186044
PTHR14490	Dsim\GD12747	FBgn0184474
PTHR13385	Dsim\GD14360	FBgn0186045
PTHR13178	Dsim\GD12746	FBgn0184473
PTHR45808	Dsim\GD14361	FBgn0186046
PTHR45808	Dsim\GD14361	FBgn0186046
PTHR45808	Dsim\GD14361	FBgn0186046
PTHR45808	Dsim\GD14361	FBgn0186046
PTHR45808	Dsim\GD14361	FBgn0186046
PTHR13242	Dsim\GD12745	FBgn0184472
PTHR15036	Dsim\GD14363	FBgn0186048
PTHR15036	Dsim\GD14363	FBgn0186048
PTHR12215	Dsim\GD27900	FBgn0269190
PTHR39074	Dsim\GD12744	FBgn0184471
PTHR24240	Dsim\GD12743	FBgn0184470
PTHR18952	Dsim\GD14364	FBgn0186049
PTHR12588	Dsim\GD14365	FBgn0186050
PTHR43142	Dsim\Est-6	FBgn0012832
PTHR43142	Dsim\Est-P	FBgn0068661
PTHR44411	Dsim\GD12742	FBgn0184469
PTHR24260	Dsim\GD14368	FBgn0186051
PTHR23359	Dsim\GD12741	FBgn0184468
PTHR23359	Dsim\GD12741	FBgn0184468
PTHR23359	Dsim\GD12739	FBgn0184466
PTHR23359	Dsim\GD12739	FBgn0184466
PTHR21027	Dsim\GD12738	FBgn0184465
PTHR21027	Dsim\GD12738	FBgn0184465
PTHR22883	Dsim\GD12736	FBgn0184463
PTHR22883	Dsim\GD12736	FBgn0184463
PTHR22883	Dsim\GD12736	FBgn0184463
PTHR22883	Dsim\GD12736	FBgn0184463
PTHR22883	Dsim\GD12736	FBgn0184463
PTHR22883	Dsim\GD12736	FBgn0184463
PTHR22883	Dsim\GD12736	FBgn0184463
PTHR22883	Dsim\GD12736	FBgn0184463
PTHR22883	Dsim\GD12736	FBgn0184463
PTHR22883	Dsim\GD12736	FBgn0184463
PTHR22883	Dsim\GD12736	FBgn0184463
