# Supplementary material for: Two major-effect loci influence interspecific mating in females of the sibling species, Drosophila simulans and D. sechellia
Source: G3 (Bethesda). 2024 Nov 28;15(2):jkae279. doi: 10.1093/g3journal/jkae279 (PMC11797031; doi:10.1093/g3journal/jkae279)
Supplement: jkae279_Supplementary_Data [file jkae279_supplementary_data.zip › File_S4_G3-2024-405418.xls]

## Sheet: Sheet1
PANTHER ID	Gene name	FlyBase gene ID
PTHR48043	Dsim\GD20686	FBgn0192152
PTHR10978	Dsim\GD20687	FBgn0192153
	Dsim\GD28405	FBgn0269695
PTHR23278	Dsim\GD18728	FBgn0190249
PTHR23278	Dsim\GD18728	FBgn0190249
PTHR23278	Dsim\GD18728	FBgn0190249
PTHR13966	Dsim\GD18726	FBgn0190247
PTHR11188	Dsim\GD18724	FBgn0190245
PTHR23184	Dsim\GD20689	FBgn0192155
PTHR23359	Dsim\GD20690	FBgn0192156
PTHR11188	Dsim\GD20691	FBgn0192157
PTHR24089	Dsim\GD20692	FBgn0192158
PTHR24089	Dsim\GD20692	FBgn0192158
	Dsim\GD20693	FBgn0192159
PTHR43161	Dsim\GD18723	FBgn0190244
PTHR31777	Dsim\GD18722	FBgn0190243
PTHR43880	Dsim\GD20694	FBgn0192160
PTHR19282	Dsim\GD18721	FBgn0190242
PTHR10173	Dsim\GD20695	FBgn0192161
PTHR10173	Dsim\GD20695	FBgn0192161
PTHR10173	Dsim\GD20695	FBgn0192161
PTHR10173	Dsim\GD20695	FBgn0192161
PTHR10173	Dsim\GD20695	FBgn0192161
PTHR10173	Dsim\GD20695	FBgn0192161
PTHR10173	Dsim\GD20695	FBgn0192161
PTHR10173	Dsim\GD20695	FBgn0192161
PTHR10686	Dsim\GD20696	FBgn0192162
PTHR10686	Dsim\GD20697	FBgn0192163
	Dsim\GD18720	FBgn0190241
PTHR21148	Dsim\GD18719	FBgn0190240
PTHR10655	Dsim\GD20698	FBgn0192164
PTHR46223	Dsim\GD18718	FBgn0190239
	Dsim\GD18716	FBgn0190237
PTHR24026	Dsim\GD18713	FBgn0190234
PTHR24025	Dsim\GD18713	FBgn0190234
PTHR24025	Dsim\GD18713	FBgn0190234
PTHR24025	Dsim\GD18713	FBgn0190234
PTHR47113	Dsim\GD18711	FBgn0190232
PTHR23011	Dsim\GD20699	FBgn0192165
PTHR23011	Dsim\GD20699	FBgn0192165
PTHR23011	Dsim\GD20699	FBgn0192165
PTHR23011	Dsim\GD20699	FBgn0192165
PTHR23011	Dsim\GD20699	FBgn0192165
PTHR37001	Dsim\GD20700	FBgn0192166
PTHR37001	Dsim\GD20700	FBgn0192166
PTHR37001	Dsim\GD20700	FBgn0192166
PTHR10699	Dsim\GD18710	FBgn0190231
PTHR11630	Dsim\GD18709	FBgn0190230
PTHR11006	Dsim\GD20702	FBgn0192168
PTHR23147	Dsim\GD18708	FBgn0190229
PTHR23147	Dsim\GD18708	FBgn0190229
PTHR15889	Dsim\GD20703	FBgn0192169
	Dsim\GD29091	FBgn0270381
	Dsim\GD18707	FBgn0190228
	Dsim\GD20704	FBgn0192170
PTHR23242	Dsim\GD20704	FBgn0192170
PTHR23242	Dsim\GD20704	FBgn0192170
	Dsim\GD20704	FBgn0192170
PTHR10445	Dsim\GD20705	FBgn0192171
PTHR14324	Dsim\GD18705	FBgn0190226
PTHR14324	Dsim\GD18705	FBgn0190226
PTHR14324	Dsim\GD18705	FBgn0190226
PTHR14324	Dsim\GD18705	FBgn0190226
PTHR14324	Dsim\GD18705	FBgn0190226
PTHR14324	Dsim\GD18705	FBgn0190226
PTHR14324	Dsim\GD18705	FBgn0190226
PTHR21428	Dsim\GD20706	FBgn0192172
PTHR23511	Dsim\GD20707	FBgn0192173
PTHR23511	Dsim\GD20708	FBgn0192174
PTHR23511	Dsim\GD20708	FBgn0192174
PTHR23511	Dsim\GD20708	FBgn0192174
PTHR23511	Dsim\GD20708	FBgn0192174
PTHR23511	Dsim\GD20708	FBgn0192174
PTHR23511	Dsim\GD20708	FBgn0192174
PTHR46925	Dsim\GD20709	FBgn0192175
PTHR46925	Dsim\GD20709	FBgn0192175
PTHR12430	Dsim\GD20710	FBgn0192176
	Dsim\GD18704	FBgn0190225
PTHR21055	Dsim\GD20711	FBgn0192177
PTHR10458	Dsim\GD20712	FBgn0192178
PTHR10458	Dsim\GD20713	FBgn0192179
PTHR10458	Dsim\GD20713	FBgn0192179
	Dsim\GD18703	FBgn0190224
PTHR21055	Dsim\GD20714	FBgn0192180
PTHR21055	Dsim\GD20715	FBgn0192181
PTHR48099	Dsim\GD18702	FBgn0190223
PTHR48099	Dsim\GD18702	FBgn0190223
PTHR11265	Dsim\GD29092	FBgn0270382
PTHR24036	Dsim\GD18700	FBgn0190221
PTHR24036	Dsim\GD18700	FBgn0190221
PTHR20883	Dsim\GD29352	FBgn0270642
PTHR45892	Dsim\GD20716	FBgn0192182
PTHR45892	Dsim\GD20717	FBgn0192183
PTHR45892	Dsim\GD20717	FBgn0192183
PTHR11850	Dsim\GD20718	FBgn0192184
	Dsim\GD20718	FBgn0192184
PTHR11850	Dsim\GD20718	FBgn0192184
PTHR24279	Dsim\GD18694	FBgn0190215
PTHR43020	Dsim\GD20720	FBgn0192186
PTHR11953	Dsim\GD18693	FBgn0190214
PTHR11670	Dsim\GD20721	FBgn0192187
PTHR28541	Dsim\GD20722	FBgn0192188
PTHR47154	Dsim\GD18692	FBgn0190213
PTHR47154	Dsim\GD18692	FBgn0190213
	Dsim\GD27978	FBgn0269268
PTHR47154	Dsim\GD28315	FBgn0269605
PTHR10985	Dsim\GD18691	FBgn0190212
PTHR12619	Dsim\GD26833	FBgn0268123
PTHR12619	Dsim\GD26833	FBgn0268123
PTHR12619	Dsim\GD26833	FBgn0268123
PTHR12619	Dsim\GD26833	FBgn0268123
PTHR12619	Dsim\GD26833	FBgn0268123
PTHR12619	Dsim\GD26833	FBgn0268123
PTHR13962	Dsim\GD18690	FBgn0190211
	Dsim\GD18689	FBgn0190210
	Dsim\GD18689	FBgn0190210
	Dsim\GD18689	FBgn0190210
	Dsim\GD18689	FBgn0190210
	Dsim\GD18688	FBgn0190209
	Dsim\GD18687	FBgn0190208
PTHR22093	Dsim\GD18685	FBgn0190206
PTHR46116	Dsim\GD20723	FBgn0192189
PTHR46116	Dsim\GD20723	FBgn0192189
PTHR46116	Dsim\GD20723	FBgn0192189
PTHR46116	Dsim\GD20723	FBgn0192189
PTHR46116	Dsim\GD20723	FBgn0192189
PTHR46116	Dsim\GD20723	FBgn0192189
PTHR46116	Dsim\GD20723	FBgn0192189
PTHR46116	Dsim\GD20723	FBgn0192189
PTHR46116	Dsim\GD20723	FBgn0192189
PTHR46116	Dsim\GD20723	FBgn0192189
PTHR11119	Dsim\GD20724	FBgn0192190
PTHR24346	Dsim\GD18682	FBgn0190203
PTHR12392	Dsim\GD18682	FBgn0190203
PTHR12392	Dsim\GD18682	FBgn0190203
PTHR12392	Dsim\GD18682	FBgn0190203
PTHR12392	Dsim\GD18682	FBgn0190203
PTHR24346	Dsim\GD18682	FBgn0190203
PTHR24346	Dsim\GD18682	FBgn0190203
PTHR24346	Dsim\GD18682	FBgn0190203
PTHR12392	Dsim\GD18682	FBgn0190203
PTHR12392	Dsim\GD18682	FBgn0190203
PTHR24346	Dsim\GD18682	FBgn0190203
PTHR12392	Dsim\GD18682	FBgn0190203
PTHR11093	Dsim\GD18681	FBgn0190202
PTHR47651	Dsim\GD20725	FBgn0192191
PTHR11773	Dsim\GD18680	FBgn0190201
PTHR13399	Dsim\GD18677	FBgn0190198
PTHR13399	Dsim\GD18677	FBgn0190198
PTHR13399	Dsim\GD18677	FBgn0190198
PTHR13399	Dsim\GD18677	FBgn0190198
PTHR13399	Dsim\GD18677	FBgn0190198
PTHR13399	Dsim\GD18677	FBgn0190198
PTHR13399	Dsim\GD18677	FBgn0190198
PTHR13399	Dsim\GD18677	FBgn0190198
PTHR13399	Dsim\GD18677	FBgn0190198
PTHR13399	Dsim\GD18677	FBgn0190198
PTHR20899	Dsim\GD18676	FBgn0190197
PTHR23104	Dsim\GD27192	FBgn0268482
	Dsim\GD18675	FBgn0190196
PTHR10841	Dsim\GD18673	FBgn0190194
PTHR11844	Dsim\GD20727	FBgn0192193
PTHR46560	Dsim\GD20728	FBgn0192194
PTHR46560	Dsim\GD20728	FBgn0192194
PTHR46560	Dsim\GD20728	FBgn0192194
PTHR10736	Dsim\GD20729	FBgn0192195
PTHR10736	Dsim\GD20729	FBgn0192195
PTHR10736	Dsim\GD20729	FBgn0192195
PTHR10736	Dsim\GD20729	FBgn0192195
