# Supplementary material for: Two major-effect loci influence interspecific mating in females of the sibling species, Drosophila simulans and D. sechellia
Source: G3 (Bethesda). 2024 Nov 28;15(2):jkae279. doi: 10.1093/g3journal/jkae279 (PMC11797031; doi:10.1093/g3journal/jkae279)
Supplement: jkae279_Supplementary_Data [file jkae279_supplementary_data.zip › File_S5_G3-2024-405418.xls]

## Sheet: Sheet1
PANTHER ID	Gene name	FlyBase gene ID
PTHR43038	Dsim\GD21277	FBgn0192718
	Dsim\GD21285	FBgn0192724
PTHR19282	Dsim\GD18109	FBgn0189651
	Dsim\GD21323	FBgn0192760
	Dsim\GD21323	FBgn0192760
	Dsim\GD21323	FBgn0192760
PTHR14871	Dsim\GD18076	FBgn0189619
	Dsim\GD29615	FBgn0270905
PTHR10814	Dsim\GD21265	FBgn0192706
PTHR10814	Dsim\GD21265	FBgn0192706
PTHR10814	Dsim\GD21265	FBgn0192706
PTHR10814	Dsim\GD21265	FBgn0192706
PTHR10814	Dsim\GD21265	FBgn0192706
PTHR11699	Dsim\GD18107	FBgn0189649
PTHR11699	Dsim\GD18107	FBgn0189649
PTHR10194	Dsim\GD21256	FBgn0192705
	Dsim\m6	FBgn0082719
PTHR45836	Dsim\GD18089	FBgn0189632
PTHR45703	Dsim\GD15126	FBgn0186797
PTHR13387	Dsim\GD18144	FBgn0189685
	Dsim\GD18122	FBgn0189664
	Dsim\GD18122	FBgn0189664
	Dsim\GD18120	FBgn0189662
	Dsim\GD18120	FBgn0189662
	Dsim\GD27455	FBgn0268745
PTHR11610	Dsim\GD18106	FBgn0189648
	Dsim\GD21313	FBgn0192750
	Dsim\GD21313	FBgn0192750
	Dsim\GD29158	FBgn0270448
PTHR12247	Dsim\GD15078	FBgn0186750
PTHR46465	Dsim\GD18091	FBgn0189634
	Dsim\GD28453	FBgn0269743
PTHR11008	Dsim\GD21324	FBgn0192761
PTHR31927	Dsim\GD21319	FBgn0192756
	Dsim\GD18118	FBgn0189660
PTHR11909	Dsim\GD21309	FBgn0192747
	Dsim\GD27680	FBgn0268970
PTHR33768	Dsim\GD18146	FBgn0189687
	Dsim\GD18064	FBgn0189608
	Dsim\GD18064	FBgn0189608
PTHR13254	Dsim\GD21284	FBgn0192723
PTHR28612	Dsim\GD18090	FBgn0189633
PTHR38332	Dsim\GD21273	FBgn0192714
PTHR38332	Dsim\GD21273	FBgn0192714
PTHR11690	Dsim\GD29593	FBgn0270883
PTHR45984	Dsim\GD21316	FBgn0192753
PTHR13866	Dsim\GD18115	FBgn0189657
PTHR11690	Dsim\GD18138	FBgn0189680
PTHR20987	Dsim\GD21300	FBgn0192739
PTHR24292	Dsim\GD21336	FBgn0192773
PTHR24292	Dsim\GD21336	FBgn0192773
PTHR23048	Dsim\Mlc1	FBgn0012844
PTHR23048	Dsim\Mlc1	FBgn0012844
PTHR31927	Dsim\GD21292	FBgn0192731
PTHR31927	Dsim\GD21292	FBgn0192731
	Dsim\GD15128	FBgn0186799
	Dsim\GD15128	FBgn0186799
	Dsim\GD15128	FBgn0186799
PTHR31927	Dsim\GD21293	FBgn0192732
PTHR22666	Dsim\GD21315	FBgn0192752
PTHR22666	Dsim\GD21315	FBgn0192752
PTHR13832	Dsim\GD18139	FBgn0189681
	Dsim\GD21322	FBgn0192759
PTHR31927	Dsim\GD18130	FBgn0189672
PTHR23061	Dsim\GD15188	FBgn0186858
PTHR12461	Dsim\GD21348	FBgn0192785
PTHR11501	Dsim\GD18068	FBgn0189611
PTHR11501	Dsim\GD18068	FBgn0189611
PTHR11501	Dsim\GD18068	FBgn0189611
PTHR11501	Dsim\GD18068	FBgn0189611
PTHR11501	Dsim\GD18068	FBgn0189611
PTHR11501	Dsim\GD18068	FBgn0189611
PTHR11501	Dsim\GD18068	FBgn0189611
PTHR11501	Dsim\GD18068	FBgn0189611
PTHR11501	Dsim\GD18068	FBgn0189611
PTHR11501	Dsim\GD18068	FBgn0189611
PTHR11501	Dsim\GD18068	FBgn0189611
PTHR31927	Dsim\GD18127	FBgn0189669
PTHR23119	Dsim\GD21289	FBgn0192728
PTHR23119	Dsim\GD21289	FBgn0192728
PTHR23119	Dsim\GD21289	FBgn0192728
PTHR23119	Dsim\GD21289	FBgn0192728
PTHR23119	Dsim\GD21289	FBgn0192728
PTHR23119	Dsim\GD21289	FBgn0192728
PTHR23119	Dsim\GD21289	FBgn0192728
PTHR23119	Dsim\GD21289	FBgn0192728
PTHR23119	Dsim\GD21289	FBgn0192728
PTHR23119	Dsim\GD21289	FBgn0192728
PTHR23119	Dsim\GD21289	FBgn0192728
PTHR23119	Dsim\GD21289	FBgn0192728
PTHR23119	Dsim\GD21289	FBgn0192728
PTHR23119	Dsim\GD21289	FBgn0192728
PTHR23119	Dsim\GD21289	FBgn0192728
PTHR23119	Dsim\GD21289	FBgn0192728
PTHR23119	Dsim\GD21289	FBgn0192728
PTHR23119	Dsim\GD21289	FBgn0192728
PTHR23119	Dsim\GD21289	FBgn0192728
PTHR23119	Dsim\GD21289	FBgn0192728
PTHR23119	Dsim\GD21289	FBgn0192728
PTHR23119	Dsim\GD21289	FBgn0192728
PTHR23119	Dsim\GD21289	FBgn0192728
PTHR23119	Dsim\GD21289	FBgn0192728
PTHR23119	Dsim\GD21289	FBgn0192728
PTHR23119	Dsim\GD21289	FBgn0192728
PTHR23119	Dsim\GD21289	FBgn0192728
PTHR23119	Dsim\GD21289	FBgn0192728
PTHR23119	Dsim\GD21289	FBgn0192728
PTHR23119	Dsim\GD21289	FBgn0192728
PTHR23119	Dsim\GD21289	FBgn0192728
PTHR23119	Dsim\GD21289	FBgn0192728
PTHR23119	Dsim\GD21289	FBgn0192728
PTHR23119	Dsim\GD21289	FBgn0192728
PTHR23119	Dsim\GD21289	FBgn0192728
PTHR48038	Dsim\GD18114	FBgn0189656
PTHR48038	Dsim\GD18114	FBgn0189656
	Dsim\GD18080	FBgn0189623
PTHR22666	Dsim\GD19209	FBgn0190714
PTHR13005	Dsim\GD15136	FBgn0186807
PTHR13005	Dsim\GD15136	FBgn0186807
PTHR32083	Dsim\GD27741	FBgn0269031
PTHR31649	Dsim\GD21274	FBgn0192715
PTHR45624	Dsim\GD18074	FBgn0189617
	Dsim\GD21346	FBgn0192783
PTHR11849	Dsim\GD21351	FBgn0192788
PTHR11849	Dsim\GD21351	FBgn0192788
PTHR11849	Dsim\GD21351	FBgn0192788
PTHR11849	Dsim\GD21351	FBgn0192788
PTHR23043	Dsim\GD18145	FBgn0189686
PTHR23043	Dsim\GD18145	FBgn0189686
PTHR12133	Dsim\GD21268	FBgn0192709
PTHR12801	Dsim\GD21350	FBgn0192787
	Dsim\GD18155	FBgn0189694
PTHR11839	Dsim\GD18086	FBgn0189629
PTHR46346	Dsim\GD18148	FBgn0189689
PTHR11008	Dsim\GD21325	FBgn0192762
PTHR11627	Dsim\GD21278	FBgn0192719
PTHR11640	Dsim\GD18134	FBgn0189676
PTHR11640	Dsim\GD18134	FBgn0189676
PTHR11640	Dsim\GD18134	FBgn0189676
PTHR11640	Dsim\GD18134	FBgn0189676
PTHR11640	Dsim\GD18134	FBgn0189676
PTHR12146	Dsim\GD28196	FBgn0269486
PTHR11610	Dsim\GD28873	FBgn0270163
PTHR11849	Dsim\GD18111	FBgn0189653
PTHR46076	Dsim\GD18065	FBgn0189609
PTHR31927	Dsim\GD27061	FBgn0268351
PTHR22691	Dsim\GD21327	FBgn0192764
PTHR22691	Dsim\GD21327	FBgn0192764
PTHR24072	Dsim\GD21343	FBgn0192780
PTHR24248	Dsim\GD21275	FBgn0192716
PTHR31927	Dsim\GD18131	FBgn0189673
PTHR11610	Dsim\GD18100	FBgn0189642
PTHR11610	Dsim\GD18100	FBgn0189642
PTHR23430	Dsim\GD21310	FBgn0192748
PTHR31927	Dsim\GD27244	FBgn0268534
PTHR23301	Dsim\GD21320	FBgn0192757
PTHR13415	Dsim\GD21308	FBgn0192746
PTHR10380	Dsim\GD18097	FBgn0189640
	Dsim\GD27991	FBgn0269281
PTHR21426	Dsim\GD18152	FBgn0189693
PTHR21261	Dsim\GD18125	FBgn0189667
PTHR21261	Dsim\GD18125	FBgn0189667
PTHR23199	Dsim\spz	FBgn0067488
PTHR23199	Dsim\spz	FBgn0067488
PTHR23199	Dsim\spz	FBgn0067488
PTHR23199	Dsim\spz	FBgn0067488
PTHR23199	Dsim\spz	FBgn0067488
PTHR23199	Dsim\spz	FBgn0067488
PTHR23199	Dsim\spz	FBgn0067488
PTHR23199	Dsim\spz	FBgn0067488
PTHR23199	Dsim\spz	FBgn0067488
PTHR23199	Dsim\spz	FBgn0067488
PTHR23199	Dsim\spz	FBgn0067488
PTHR23199	Dsim\spz	FBgn0067488
PTHR23199	Dsim\spz	FBgn0067488
PTHR23199	Dsim\spz	FBgn0067488
PTHR23199	Dsim\spz	FBgn0067488
PTHR24276	Dsim\GD27943	FBgn0269233
PTHR13087	Dsim\GD18093	FBgn0189636
PTHR21614	Dsim\GD15135	FBgn0186806
PTHR21614	Dsim\GD15135	FBgn0186806
PTHR45954	Dsim\GD21341	FBgn0192778
PTHR31927	Dsim\GD21294	FBgn0192733
PTHR46239	Dsim\GD21329	FBgn0192766
PTHR46239	Dsim\GD21329	FBgn0192766
PTHR31927	Dsim\GD21297	FBgn0192736
PTHR45736	Dsim\GD18084	FBgn0189627
PTHR45736	Dsim\GD18084	FBgn0189627
PTHR45736	Dsim\GD18084	FBgn0189627
PTHR45736	Dsim\GD18084	FBgn0189627
PTHR45736	Dsim\GD18084	FBgn0189627
PTHR45736	Dsim\GD18084	FBgn0189627
PTHR45736	Dsim\GD18084	FBgn0189627
PTHR45703	Dsim\GD29356	FBgn0270646
PTHR31927	Dsim\GD21298	FBgn0192737
PTHR20987	Dsim\GD21301	FBgn0192740
PTHR43802	Dsim\GD18069	FBgn0189612
PTHR11610	Dsim\GD18104	FBgn0189646
PTHR45946	Dsim\GD18113	FBgn0189655
PTHR31927	Dsim\GD21291	FBgn0192730
PTHR10985	Dsim\HLHm7	FBgn0082734
	Dsim\GD18136	FBgn0189678
PTHR31927	Dsim\GD21295	FBgn0192734
PTHR11627	Dsim\GD18141	FBgn0189683
PTHR11627	Dsim\GD18141	FBgn0189683
PTHR11627	Dsim\GD18141	FBgn0189683
PTHR11627	Dsim\GD18141	FBgn0189683
PTHR11627	Dsim\GD18141	FBgn0189683
PTHR11627	Dsim\GD18141	FBgn0189683
PTHR46595	Dsim\GD18147	FBgn0189688
PTHR46595	Dsim\GD18147	FBgn0189688
PTHR23030	Dsim\GD18063	FBgn0189607
PTHR21250	Dsim\GD21267	FBgn0192708
PTHR22168	Dsim\GD21287	FBgn0192726
	Dsim\GD21286	FBgn0192725
PTHR12254	Dsim\malpha	FBgn0082723
PTHR10476	Dsim\GD21266	FBgn0192707
	Dsim\m1	FBgn0082722
PTHR45956	Dsim\GD18085	FBgn0189628
PTHR45956	Dsim\GD18085	FBgn0189628
PTHR45956	Dsim\GD18085	FBgn0189628
PTHR45956	Dsim\GD18085	FBgn0189628
PTHR45956	Dsim\GD18085	FBgn0189628
PTHR45956	Dsim\GD18085	FBgn0189628
PTHR15741	Dsim\GD15127	FBgn0186798
	Dsim\GD18135	FBgn0189677
PTHR21143	Dsim\GD27538	FBgn0268828
PTHR27006	Dsim\GD28088	FBgn0269378
PTHR22589	Dsim\GD29096	FBgn0270386
PTHR22589	Dsim\GD29096	FBgn0270386
	Dsim\GD15133	FBgn0186804
	Dsim\GD15133	FBgn0186804
	Dsim\GD15133	FBgn0186804
	Dsim\GD15133	FBgn0186804
PTHR42808	Dsim\GD21345	FBgn0192782
PTHR10257	Dsim\GD18073	FBgn0189616
PTHR10257	Dsim\GD18073	FBgn0189616
PTHR10257	Dsim\GD18073	FBgn0189616
PTHR10257	Dsim\GD18073	FBgn0189616
PTHR10257	Dsim\GD18073	FBgn0189616
PTHR23406	Dsim\GD21330	FBgn0192767
PTHR23406	Dsim\GD21330	FBgn0192767
	Dsim\GD18077	FBgn0189620
PTHR31927	Dsim\GD18124	FBgn0189666
PTHR10426	Dsim\GD27287	FBgn0268577
PTHR10985	Dsim\HLHmgamma	FBgn0082737
PTHR13434	Dsim\GD21349	FBgn0192786
PTHR48182	Dsim\GD21288	FBgn0192727
PTHR48182	Dsim\GD21288	FBgn0192727
PTHR23359	Dsim\GD18150	FBgn0189691
	Dsim\GD21305	FBgn0192744
PTHR20987	Dsim\GD18082	FBgn0189625
	Dsim\GD18070	FBgn0189613
	Dsim\GD21271	FBgn0192712
PTHR23278	Dsim\GD18079	FBgn0189622
PTHR23278	Dsim\GD18079	FBgn0189622
PTHR23278	Dsim\GD18079	FBgn0189622
PTHR23278	Dsim\GD18079	FBgn0189622
	Dsim\GD21318	FBgn0192755
	Dsim\GD21318	FBgn0192755
	Dsim\GD21318	FBgn0192755
	Dsim\GD21318	FBgn0192755
	Dsim\GD21318	FBgn0192755
PTHR12352	Dsim\GD18072	FBgn0189615
	Dsim\GD18078	FBgn0189621
PTHR11610	Dsim\GD18101	FBgn0189643
PTHR14083	Dsim\GD21299	FBgn0192738
PTHR14083	Dsim\GD21299	FBgn0192738
PTHR14083	Dsim\GD21299	FBgn0192738
PTHR21143	Dsim\GD21340	FBgn0192777
	Dsim\GD21340	FBgn0192777
PTHR12694	Dsim\GD21332	FBgn0192769
PTHR12694	Dsim\GD21332	FBgn0192769
PTHR12694	Dsim\GD21332	FBgn0192769
PTHR21193	Dsim\GD21312	FBgn0192749
	Dsim\GD18137	FBgn0189679
PTHR10985	Dsim\E(spl)	FBgn0082740
PTHR14107	Dsim\GD18121	FBgn0189663
PTHR46283	Dsim\GD26796	FBgn0268086
PTHR15071	Dsim\GD18117	FBgn0189659
PTHR15071	Dsim\GD18117	FBgn0189659
PTHR15071	Dsim\GD18117	FBgn0189659
PTHR15071	Dsim\GD18117	FBgn0189659
PTHR15071	Dsim\GD18117	FBgn0189659
PTHR15071	Dsim\GD18117	FBgn0189659
PTHR15071	Dsim\GD18117	FBgn0189659
PTHR15071	Dsim\GD18117	FBgn0189659
PTHR15071	Dsim\GD18117	FBgn0189659
PTHR15071	Dsim\GD18117	FBgn0189659
PTHR15071	Dsim\GD18117	FBgn0189659
PTHR15071	Dsim\GD18117	FBgn0189659
PTHR10985	Dsim\HLHm3	FBgn0082736
PTHR46376	Dsim\GD18071	FBgn0189614
PTHR11610	Dsim\GD18102	FBgn0189644
PTHR46282	Dsim\GD28604	FBgn0269894
PTHR31927	Dsim\GD18128	FBgn0189670
PTHR12246	Dsim\GD21328	FBgn0192765
PTHR19443	Dsim\Hex-t2	FBgn0042855
PTHR10985	Dsim\HLHm5	FBgn0082735
PTHR43691	Dsim\GD18110	FBgn0189652
PTHR43691	Dsim\GD18110	FBgn0189652
PTHR14387	Dsim\GD15137	FBgn0186808
PTHR21143	Dsim\GD21339	FBgn0192776
PTHR11909	Dsim\GD18116	FBgn0189658
PTHR10380	Dsim\GD26821	FBgn0268111
PTHR24198	Dsim\GD15190	FBgn0186860
	Dsim\GD29333	FBgn0270623
PTHR12250	Dsim\GD21335	FBgn0192772
PTHR24238	Dsim\GD21321	FBgn0192758
PTHR24238	Dsim\GD21321	FBgn0192758
PTHR47117	Dsim\GD18075	FBgn0189618
PTHR47117	Dsim\GD18075	FBgn0189618
PTHR24413	Dsim\GD28828	FBgn0270118
PTHR16517	Dsim\GD21342	FBgn0192779
PTHR16517	Dsim\GD21342	FBgn0192779
PTHR16517	Dsim\GD21342	FBgn0192779
PTHR16517	Dsim\GD21342	FBgn0192779
PTHR21206	Dsim\GD18149	FBgn0189690
	Dsim\GD21347	FBgn0192784
PTHR11610	Dsim\GD18105	FBgn0189647
PTHR24256	Dsim\GD15186	FBgn0186856
PTHR24365	Dsim\Tl	FBgn0028769
PTHR11552	Dsim\GD21272	FBgn0192713
PTHR11785	Dsim\GD18094	FBgn0189637
PTHR24276	Dsim\BG642287	FBgn0045605
PTHR13069	Dsim\GD27209	FBgn0268499
PTHR13069	Dsim\GD27209	FBgn0268499
PTHR18952	Dsim\GD18095	FBgn0189638
PTHR42884	Dsim\GD18123	FBgn0189665
PTHR42884	Dsim\GD18123	FBgn0189665
	Dsim\GD15079	FBgn0186751
PTHR20987	Dsim\GD21302	FBgn0192741
PTHR10063	Dsim\GD21317	FBgn0192754
PTHR10063	Dsim\GD21317	FBgn0192754
PTHR11533	Dsim\GD21314	FBgn0192751
PTHR11533	Dsim\GD21314	FBgn0192751
PTHR12241	Dsim\GD15082	FBgn0186754
PTHR12241	Dsim\GD15082	FBgn0186754
	Dsim\GD18108	FBgn0189650
PTHR24047	Dsim\GD18096	FBgn0189639
PTHR24047	Dsim\GD18096	FBgn0189639
PTHR31781	Dsim\GD21344	FBgn0192781
PTHR31781	Dsim\GD21344	FBgn0192781
PTHR31781	Dsim\GD21344	FBgn0192781
PTHR31781	Dsim\GD21344	FBgn0192781
PTHR31781	Dsim\GD21344	FBgn0192781
PTHR31781	Dsim\GD21344	FBgn0192781
PTHR31781	Dsim\GD21344	FBgn0192781
PTHR31781	Dsim\GD21344	FBgn0192781
PTHR31781	Dsim\GD21344	FBgn0192781
PTHR31781	Dsim\GD21344	FBgn0192781
PTHR31781	Dsim\GD21344	FBgn0192781
PTHR31781	Dsim\GD21344	FBgn0192781
PTHR31781	Dsim\GD21344	FBgn0192781
PTHR31781	Dsim\GD21344	FBgn0192781
PTHR31781	Dsim\GD21344	FBgn0192781
	Dsim\ms(3)K81	FBgn0069483
PTHR19443	Dsim\Hex-t1	FBgn0042856
PTHR32083	Dsim\GD18092	FBgn0189635
PTHR10985	Dsim\HLHmdelta	FBgn0082738
PTHR31927	Dsim\GD21296	FBgn0192735
PTHR11839	Dsim\GD28992	FBgn0270282
PTHR12254	Dsim\m4	FBgn0082720
PTHR24256	Dsim\GD15187	FBgn0186857
PTHR38537	Dsim\GD15083	FBgn0186755
PTHR11733	Dsim\GD18099	FBgn0189641
PTHR21143	Dsim\GD21337	FBgn0192774
PTHR10443	Dsim\GD21276	FBgn0192717
PTHR10443	Dsim\GD21276	FBgn0192717
PTHR10443	Dsim\GD21276	FBgn0192717
	Dsim\GD27747	FBgn0269037
	Dsim\GD28751	FBgn0270041
PTHR23356	Dsim\GD21338	FBgn0192775
PTHR23356	Dsim\GD21338	FBgn0192775
PTHR10985	Dsim\HLHmbeta	FBgn0082739
PTHR11008	Dsim\GD21326	FBgn0192763
PTHR11008	Dsim\GD21326	FBgn0192763
PTHR19290	Dsim\GD21279	FBgn0192720
