# Supplementary material for: Two major-effect loci influence interspecific mating in females of the sibling species, Drosophila simulans and D. sechellia
Source: G3 (Bethesda). 2024 Nov 28;15(2):jkae279. doi: 10.1093/g3journal/jkae279 (PMC11797031; doi:10.1093/g3journal/jkae279)
Supplement: jkae279_Supplementary_Data [file jkae279_supplementary_data.zip › File_S6_G3-2024-405418.xls]

## Sheet: Sheet1
PANTHER ID	Gene name	FlyBase gene ID
	Dsim\GD12964	FBgn0184688
PTHR45920	Dsim\GD14127	FBgn0185817
PTHR45920	Dsim\GD14127	FBgn0185817
PTHR45920	Dsim\GD14127	FBgn0185817
PTHR45920	Dsim\GD14127	FBgn0185817
PTHR45920	Dsim\GD14127	FBgn0185817
	Dsim\GD14125	FBgn0185815
PTHR23310	Dsim\GD12963	FBgn0184687
PTHR33236	Dsim\GD12962	FBgn0184686
	Dsim\GD12961	FBgn0184685
	Dsim\GD14128	FBgn0185818
	Dsim\GD12960	FBgn0184684
	Dsim\GD29045	FBgn0270335
	Dsim\GD12959	FBgn0184683
	Dsim\GD14129	FBgn0185819
	Dsim\GD14130	FBgn0084931
	Dsim\GD29175	FBgn0270465
	Dsim\GD14131	FBgn0185820
PTHR10822	Dsim\GD14134	FBgn0185823
PTHR11835	Dsim\GD14133	FBgn0185822
	Dsim\GD27422	FBgn0268712
PTHR11630	Dsim\GD14135	FBgn0185824
PTHR47143	Dsim\GD12958	FBgn0184682
PTHR47143	Dsim\GD12958	FBgn0184682
PTHR47143	Dsim\GD12958	FBgn0184682
PTHR47143	Dsim\GD12958	FBgn0184682
PTHR47143	Dsim\GD12958	FBgn0184682
PTHR47143	Dsim\GD12958	FBgn0184682
PTHR12546	Dsim\GD12956	FBgn0184680
PTHR12546	Dsim\GD12956	FBgn0184680
PTHR12546	Dsim\GD12956	FBgn0184680
PTHR12546	Dsim\GD12956	FBgn0184680
PTHR12546	Dsim\GD12956	FBgn0184680
PTHR12546	Dsim\GD12956	FBgn0184680
PTHR19282	Dsim\GD14136	FBgn0185825
PTHR19282	Dsim\GD14136	FBgn0185825
PTHR19282	Dsim\GD14136	FBgn0185825
PTHR13466	Dsim\GD12955	FBgn0184679
PTHR13466	Dsim\GD12955	FBgn0184679
PTHR13466	Dsim\GD12955	FBgn0184679
PTHR12566	Dsim\GD12955	FBgn0184679
PTHR13466	Dsim\GD12955	FBgn0184679
PTHR13466	Dsim\GD12955	FBgn0184679
PTHR12566	Dsim\GD12955	FBgn0184679
PTHR10963	Dsim\GD14138	FBgn0185827
PTHR45987	Dsim\GD14139	FBgn0085140
PTHR33236	Dsim\GD14140	FBgn0185828
PTHR11946	Dsim\GD12953	FBgn0184677
PTHR10742	Dsim\GD12952	FBgn0184676
PTHR13019	Dsim\GD14141	FBgn0185829
PTHR13019	Dsim\GD14141	FBgn0185829
PTHR13019	Dsim\GD14141	FBgn0185829
PTHR13019	Dsim\GD14141	FBgn0185829
PTHR10807	Dsim\GD14143	FBgn0185831
PTHR19248	Dsim\GD12951	FBgn0184675
PTHR12860	Dsim\GD14144	FBgn0185832
PTHR11012	Dsim\GD12950	FBgn0184674
	Dsim\GD14145	FBgn0185833
	Dsim\GD14145	FBgn0185833
PTHR10457	Dsim\GD12949	FBgn0184673
PTHR10457	Dsim\GD12949	FBgn0184673
PTHR10457	Dsim\GD12949	FBgn0184673
PTHR10457	Dsim\GD12949	FBgn0184673
PTHR14189	Dsim\GD14146	FBgn0185834
PTHR28348	Dsim\GD12948	FBgn0184672
PTHR12515	Dsim\GD12947	FBgn0184671
PTHR12515	Dsim\GD12947	FBgn0184671
PTHR12515	Dsim\GD12947	FBgn0184671
PTHR12515	Dsim\GD12947	FBgn0184671
PTHR45700	Dsim\GD14147	FBgn0185835
PTHR45700	Dsim\GD14147	FBgn0185835
PTHR11267	Dsim\GD14148	FBgn0185836
	Dsim\GD28290	FBgn0269580
	Dsim\GD12946	FBgn0184670
PTHR11267	Dsim\GD12943	FBgn0184667
PTHR11267	Dsim\GD14149	FBgn0185837
PTHR11547	Dsim\GD14150	FBgn0185838
PTHR11547	Dsim\GD29168	FBgn0270458
PTHR11547	Dsim\GD29168	FBgn0270458
PTHR11547	Dsim\GD29168	FBgn0270458
PTHR11547	Dsim\GD29168	FBgn0270458
PTHR20933	Dsim\GD12942	FBgn0184666
PTHR12428	Dsim\GD27537	FBgn0268827
PTHR24258	Dsim\GD14152	FBgn0185840
PTHR24258	Dsim\GD14152	FBgn0185840
PTHR24258	Dsim\GD14152	FBgn0185840
PTHR24258	Dsim\GD14152	FBgn0185840
	Dsim\GD14153	FBgn0185841
	Dsim\GD14154	FBgn0185842
PTHR11176	Dsim\GD27881	FBgn0269171
PTHR11176	Dsim\GD27881	FBgn0269171
PTHR15104	Dsim\GD14155	FBgn0185843
PTHR13050	Dsim\GD12941	FBgn0184665
PTHR15735	Dsim\GD14157	FBgn0185845
PTHR18945	Dsim\Rdl	FBgn0012851
PTHR18945	Dsim\Rdl	FBgn0012851
PTHR18945	Dsim\Rdl	FBgn0012851
PTHR18945	Dsim\Rdl	FBgn0012851
PTHR18945	Dsim\Rdl	FBgn0012851
PTHR18945	Dsim\Rdl	FBgn0012851
PTHR18945	Dsim\Rdl	FBgn0012851
PTHR18945	Dsim\Rdl	FBgn0012851
PTHR19432	Dsim\GD28627	FBgn0269917
PTHR11616	Dsim\GD14159	FBgn0185847
PTHR12246	Dsim\GD12938	FBgn0184663
PTHR24276	Dsim\GD14161	FBgn0185849
PTHR18966	Dsim\GD14162	FBgn0185850
PTHR18966	Dsim\GD14162	FBgn0185850
	Dsim\GD21775	FBgn0193196
PTHR11022	Dsim\PGRP-LA	FBgn0067517
	Dsim\PGRP-LA	FBgn0067517
PTHR11022	Dsim\PGRP-LA	FBgn0067517
PTHR11022	Dsim\PGRP-LA	FBgn0067517
PTHR11022	Dsim\GD14166	FBgn0185853
PTHR11022	Dsim\GD14166	FBgn0185853
PTHR11022	Dsim\GD14166	FBgn0185853
PTHR11022	Dsim\GD14166	FBgn0185853
PTHR11022	Dsim\GD14166	FBgn0185853
PTHR11022	Dsim\GD14166	FBgn0185853
PTHR11022	Dsim\GD14166	FBgn0185853
PTHR11022	Dsim\GD14168	FBgn0185855
PTHR43511	Dsim\GD12937	FBgn0184662
PTHR43511	Dsim\GD12937	FBgn0184662
PTHR43511	Dsim\GD12937	FBgn0184662
PTHR43511	Dsim\GD12937	FBgn0184662
	Dsim\GD14169	FBgn0185856
	Dsim\GD29057	FBgn0270347
PTHR35269	Dsim\GD14170	FBgn0185857
PTHR10534	Dsim\GD14171	FBgn0185858
	Dsim\GD11143	FBgn0182898
PTHR47968	Dsim\GD12936	FBgn0184661
PTHR47968	Dsim\GD12936	FBgn0184661
PTHR20982	Dsim\GD29620	FBgn0270910
PTHR46176	Dsim\GD14172	FBgn0185859
PTHR46176	Dsim\GD14172	FBgn0185859
PTHR46176	Dsim\GD14172	FBgn0185859
PTHR46176	Dsim\GD14172	FBgn0185859
PTHR46176	Dsim\GD14172	FBgn0185859
PTHR23426	Dsim\GD12935	FBgn0184660
PTHR23426	Dsim\GD12935	FBgn0184660
PTHR45640	Dsim\GD12934	FBgn0184659
PTHR44086	Dsim\GD27709	FBgn0268999
PTHR44086	Dsim\GD27709	FBgn0268999
PTHR45640	Dsim\GD14173	FBgn0185860
PTHR45640	Dsim\GD14175	FBgn0185862
PTHR45640	Dsim\GD12933	FBgn0184658
PTHR45640	Dsim\GD12932	FBgn0184657
PTHR45640	Dsim\GD12932	FBgn0184657
PTHR45640	Dsim\GD14176	FBgn0185863
PTHR45640	Dsim\GD14177	FBgn0185864
PTHR45981	Dsim\GD12929	FBgn0184654
PTHR11960	Dsim\GD12928	FBgn0184653
PTHR11960	Dsim\GD12928	FBgn0184653
PTHR11960	Dsim\GD12928	FBgn0184653
PTHR11960	Dsim\GD12928	FBgn0184653
PTHR11960	Dsim\GD12928	FBgn0184653
PTHR11960	Dsim\GD12928	FBgn0184653
PTHR10380	Dsim\GD14178	FBgn0185865
PTHR22997	Dsim\GD12927	FBgn0184652
PTHR22997	Dsim\GD12927	FBgn0184652
PTHR22997	Dsim\GD12927	FBgn0184652
PTHR13047	Dsim\GD14179	FBgn0185866
PTHR12327	Dsim\GD12926	FBgn0184651
PTHR12327	Dsim\GD12926	FBgn0184651
PTHR12327	Dsim\GD12926	FBgn0184651
PTHR12327	Dsim\GD12926	FBgn0184651
PTHR12327	Dsim\GD12926	FBgn0184651
	Dsim\GD27102	FBgn0268392
PTHR43344	Dsim\GD10671	FBgn0182438
PTHR10337	Dsim\GD14181	FBgn0185868
PTHR10732	Dsim\GD12925	FBgn0184650
PTHR46179	Dsim\GD14182	FBgn0185869
PTHR46179	Dsim\GD14182	FBgn0185869
PTHR46179	Dsim\GD14182	FBgn0185869
PTHR46179	Dsim\GD14182	FBgn0185869
PTHR46179	Dsim\GD14182	FBgn0185869
PTHR46179	Dsim\GD14182	FBgn0185869
PTHR12243	Dsim\GD28763	FBgn0270053
PTHR13048	Dsim\GD12923	FBgn0184648
PTHR12632	Dsim\GD29436	FBgn0270726
	Dsim\GD28904	FBgn0270194
PTHR13856	Dsim\GD14183	FBgn0185870
PTHR13856	Dsim\GD14183	FBgn0185870
PTHR28559	Dsim\GD12922	FBgn0184647
	Dsim\GD14184	FBgn0185871
PTHR14003	Dsim\GD12921	FBgn0184646
PTHR12436	Dsim\GD12920	FBgn0184645
PTHR12436	Dsim\GD12920	FBgn0184645
PTHR20884	Dsim\GD14185	FBgn0185872
PTHR46064	Dsim\GD29094	FBgn0270384
PTHR24155	Dsim\GD17632	FBgn0189182
PTHR24155	Dsim\GD17632	FBgn0189182
PTHR10589	Dsim\GD12919	FBgn0184644
PTHR10694	Dsim\GD14188	FBgn0185875
PTHR13252	Dsim\GD12918	FBgn0184643
PTHR22933	Dsim\GD12917	FBgn0184642
	Dsim\GD12916	FBgn0184641
	Dsim\GD12916	FBgn0184641
PTHR22950	Dsim\GD12915	FBgn0184640
PTHR22950	Dsim\GD12915	FBgn0184640
PTHR48051	Dsim\GD12914	FBgn0184639
PTHR21411	Dsim\GD12913	FBgn0184638
PTHR11831	Dsim\GD12912	FBgn0184637
PTHR20898	Dsim\GD12911	FBgn0184636
PTHR20898	Dsim\GD12910	FBgn0184635
PTHR20898	Dsim\GD27478	FBgn0268768
PTHR20898	Dsim\GD12909	FBgn0184634
PTHR21137	Dsim\GD14189	FBgn0185876
PTHR21137	Dsim\GD14190	FBgn0185877
PTHR42643	Dsim\GD12908	FBgn0184633
PTHR11232	Dsim\GD14192	FBgn0185879
PTHR11232	Dsim\GD14192	FBgn0185879
PTHR11232	Dsim\GD14192	FBgn0185879
PTHR11232	Dsim\GD14192	FBgn0185879
PTHR11232	Dsim\GD14192	FBgn0185879
PTHR11232	Dsim\GD14192	FBgn0185879
PTHR23302	Dsim\GD14196	FBgn0185883
PTHR46437	Dsim\GD14193	FBgn0185880
PTHR24276	Dsim\GD12907	FBgn0184632
PTHR46437	Dsim\GD14195	FBgn0185882
PTHR10574	Dsim\LanB2	FBgn0025036
PTHR48039	Dsim\GD14198	FBgn0185884
PTHR21137	Dsim\GD12906	FBgn0184631
PTHR11071	Dsim\GD14199	FBgn0185885
PTHR11071	Dsim\GD14199	FBgn0185885
PTHR12295	Dsim\GD12903	FBgn0184628
PTHR12295	Dsim\GD12903	FBgn0184628
PTHR12295	Dsim\GD12903	FBgn0184628
PTHR12295	Dsim\GD12903	FBgn0184628
PTHR12295	Dsim\GD12903	FBgn0184628
PTHR12295	Dsim\GD12903	FBgn0184628
PTHR12295	Dsim\GD12903	FBgn0184628
PTHR12295	Dsim\GD12903	FBgn0184628
PTHR12295	Dsim\GD12903	FBgn0184628
PTHR12295	Dsim\GD12903	FBgn0184628
PTHR12295	Dsim\GD12903	FBgn0184628
PTHR12295	Dsim\GD12903	FBgn0184628
PTHR12295	Dsim\GD12903	FBgn0184628
PTHR12295	Dsim\GD12903	FBgn0184628
PTHR12295	Dsim\GD12903	FBgn0184628
PTHR24276	Dsim\GD14200	FBgn0185886
PTHR24276	Dsim\GD28182	FBgn0269472
PTHR24276	Dsim\GD14201	FBgn0185887
PTHR24243	Dsim\GD14202	FBgn0185888
PTHR24243	Dsim\GD14202	FBgn0185888
PTHR24243	Dsim\GD14202	FBgn0185888
PTHR24243	Dsim\GD14202	FBgn0185888
PTHR24243	Dsim\GD14202	FBgn0185888
PTHR24243	Dsim\GD14202	FBgn0185888
PTHR12905	Dsim\GD14203	FBgn0185889
PTHR12905	Dsim\GD14203	FBgn0185889
PTHR12905	Dsim\GD14203	FBgn0185889
PTHR11588	Dsim\GD14204	FBgn0185890
PTHR11588	Dsim\GD14204	FBgn0185890
PTHR10210	Dsim\GD12902	FBgn0184627
PTHR10210	Dsim\GD12902	FBgn0184627
PTHR10210	Dsim\GD12902	FBgn0184627
PTHR10210	Dsim\GD12902	FBgn0184627
PTHR10210	Dsim\GD12902	FBgn0184627
PTHR10210	Dsim\GD12902	FBgn0184627
PTHR10210	Dsim\GD12902	FBgn0184627
PTHR10210	Dsim\GD12902	FBgn0184627
PTHR12509	Dsim\GD14206	FBgn0185892
PTHR24068	Dsim\GD14207	FBgn0185893
PTHR20946	Dsim\GD12901	FBgn0184626
PTHR48148	Dsim\GD14208	FBgn0185894
PTHR45827	Dsim\GD12900	FBgn0184625
PTHR11337	Dsim\GD14210	FBgn0185896
	Dsim\GD12899	FBgn0184624
PTHR34761	Dsim\GD14211	FBgn0185897
PTHR12162	Dsim\GD12898	FBgn0184623
PTHR12162	Dsim\GD12898	FBgn0184623
PTHR13322	Dsim\GD14212	FBgn0185898
PTHR14744	Dsim\GD14213	FBgn0185899
PTHR14744	Dsim\GD14213	FBgn0185899
PTHR12733	Dsim\GD14214	FBgn0185900
PTHR24366	Dsim\GD12897	FBgn0184622
	Dsim\GD12896	FBgn0184621
	Dsim\GD12896	FBgn0184621
	Dsim\GD12896	FBgn0184621
	Dsim\GD12896	FBgn0184621
PTHR11453	Dsim\GD17941	FBgn0189487
PTHR11453	Dsim\GD17941	FBgn0189487
PTHR11453	Dsim\GD17941	FBgn0189487
PTHR11453	Dsim\GD17941	FBgn0189487
PTHR11453	Dsim\GD17941	FBgn0189487
PTHR11453	Dsim\GD17941	FBgn0189487
PTHR11453	Dsim\GD17941	FBgn0189487
PTHR11453	Dsim\GD17941	FBgn0189487
PTHR11453	Dsim\GD17941	FBgn0189487
PTHR11453	Dsim\GD17941	FBgn0189487
PTHR11453	Dsim\GD17941	FBgn0189487
PTHR11453	Dsim\GD17941	FBgn0189487
PTHR10340	Dsim\GD14219	FBgn0185905
PTHR10340	Dsim\GD14219	FBgn0185905
PTHR24214	Dsim\GD12893	FBgn0184618
PTHR24214	Dsim\GD12893	FBgn0184618
PTHR24214	Dsim\GD12893	FBgn0184618
PTHR24214	Dsim\GD12893	FBgn0184618
PTHR24214	Dsim\GD12893	FBgn0184618
PTHR13647	Dsim\GD14217	FBgn0185903
PTHR13647	Dsim\GD14218	FBgn0185904
PTHR13647	Dsim\GD12892	FBgn0184617
PTHR10423	Dsim\GD12891	FBgn0184616
	Dsim\GD14220	FBgn0185906
PTHR13647	Dsim\GD12890	FBgn0184615
PTHR12398	Dsim\GD28080	FBgn0269370
PTHR12398	Dsim\GD28080	FBgn0269370
PTHR24056	Dsim\GD12888	FBgn0184613
PTHR10194	Dsim\GD12887	FBgn0184612
PTHR10194	Dsim\GD12887	FBgn0184612
PTHR24197	Dsim\GD12886	FBgn0184611
PTHR24139	Dsim\GD12885	FBgn0184610
PTHR24139	Dsim\GD12885	FBgn0184610
PTHR15491	Dsim\GD14221	FBgn0185907
	Dsim\GD14223	FBgn0185909
PTHR15137	Dsim\GD12884	FBgn0184609
PTHR10183	Dsim\GD14224	FBgn0185910
	Dsim\GD12882	FBgn0184607
PTHR13542	Dsim\GD29460	FBgn0270750
PTHR21014	Dsim\GD12881	FBgn0184606
	Dsim\GD28806	FBgn0270096
PTHR10921	Dsim\GD14225	FBgn0185911
PTHR10921	Dsim\GD14225	FBgn0185911
PTHR10921	Dsim\GD14225	FBgn0185911
PTHR12984	Dsim\GD14227	FBgn0185913
PTHR12984	Dsim\GD14227	FBgn0185913
PTHR12984	Dsim\GD14227	FBgn0185913
PTHR12984	Dsim\GD14227	FBgn0185913
PTHR12984	Dsim\GD14227	FBgn0185913
PTHR12984	Dsim\GD14227	FBgn0185913
	Dsim\GD12880	FBgn0184605
PTHR47901	Dsim\GD14228	FBgn0185914
PTHR13445	Dsim\GD12879	FBgn0184604
PTHR23091	Dsim\GD14230	FBgn0185916
PTHR23091	Dsim\GD14230	FBgn0185916
PTHR36877	Dsim\GD14229	FBgn0185915
	Dsim\GD27217	FBgn0268507
	Dsim\GD27217	FBgn0268507
PTHR23279	Dsim\GD14231	FBgn0185917
PTHR23279	Dsim\GD14231	FBgn0185917
PTHR23279	Dsim\GD14231	FBgn0185917
PTHR23529	Dsim\GD12876	FBgn0184601
PTHR23529	Dsim\GD12875	FBgn0184600
PTHR23529	Dsim\GD12874	FBgn0184599
PTHR23529	Dsim\GD12873	FBgn0184598
PTHR23529	Dsim\GD28954	FBgn0270244
PTHR23279	Dsim\GD12871	FBgn0184596
PTHR23279	Dsim\GD12871	FBgn0184596
PTHR23279	Dsim\GD12871	FBgn0184596
PTHR23279	Dsim\GD12871	FBgn0184596
PTHR23279	Dsim\GD12871	FBgn0184596
	Dsim\GD14233	FBgn0185919
	Dsim\GD14233	FBgn0185919
	Dsim\GD12870	FBgn0184595
PTHR35711	Dsim\GD12869	FBgn0184594
	Dsim\GD14234	FBgn0185920
PTHR45712	Dsim\GD12868	FBgn0184593
PTHR23248	Dsim\GD12867	FBgn0184592
PTHR23248	Dsim\GD12867	FBgn0184592
PTHR23248	Dsim\GD12867	FBgn0184592
PTHR21137	Dsim\GD12865	FBgn0184590
PTHR19879	Dsim\GD12864	FBgn0184589
PTHR21137	Dsim\GD14235	FBgn0185921
PTHR21137	Dsim\GD14235	FBgn0185921
	Dsim\GD14235	FBgn0185921
PTHR11685	Dsim\GD14237	FBgn0185923
PTHR42643	Dsim\GD26851	FBgn0268141
PTHR42643	Dsim\GD12862	FBgn0184587
PTHR47958	Dsim\GD12861	FBgn0184586
	Dsim\GD14242	FBgn0185928
PTHR11963	Dsim\GD14243	FBgn0185929
	Dsim\GD29580	FBgn0270870
PTHR11963	Dsim\GD14244	FBgn0083452
PTHR15597	Dsim\GD14245	FBgn0185930
	Dsim\GD29447	FBgn0270737
	Dsim\GD29607	FBgn0270897
	Dsim\GD27772	FBgn0269062
	Dsim\GD12859	FBgn0184584
	Dsim\GD14246	FBgn0185931
	Dsim\GD14246	FBgn0185931
	Dsim\GD12858	FBgn0184583
PTHR36694	Dsim\GD27702	FBgn0268992
	Dsim\GD27200	FBgn0268490
PTHR28605	Dsim\GD14249	FBgn0185934
PTHR11274	Dsim\GD14248	FBgn0185933
PTHR45747	Dsim\GD12857	FBgn0184582
PTHR45747	Dsim\GD12857	FBgn0184582
PTHR20996	Dsim\GD27890	FBgn0269180
PTHR20996	Dsim\GD27890	FBgn0269180
	Dsim\GD14251	FBgn0185936
PTHR12422	Dsim\GD12855	FBgn0184580
	Dsim\GD14252	FBgn0185937
	Dsim\GD14252	FBgn0185937
	Dsim\GD14253	FBgn0185938
PTHR24150	Dsim\GD14254	FBgn0185939
PTHR23418	Dsim\GD14255	FBgn0185940
PTHR13455	Dsim\GD14256	FBgn0185941
PTHR13455	Dsim\GD14256	FBgn0185941
PTHR23117	Dsim\GD14257	FBgn0185942
	Dsim\GD12854	FBgn0184579
PTHR12653	Dsim\GD12852	FBgn0184577
PTHR12316	Dsim\GD12851	FBgn0184576
PTHR12316	Dsim\GD12851	FBgn0184576
	Dsim\GD27783	FBgn0269073
	Dsim\GD27065	FBgn0268355
	Dsim\GD14261	FBgn0185946
	Dsim\GD28903	FBgn0270193
	Dsim\GD27880	FBgn0269170
	Dsim\GD27880	FBgn0269170
	Dsim\GD28516	FBgn0269806
PTHR10782	Dsim\GD14262	FBgn0185947
PTHR10782	Dsim\GD14262	FBgn0185947
PTHR10782	Dsim\GD14262	FBgn0185947
PTHR24031	Dsim\GD17585	FBgn0189135
PTHR16230	Dsim\GD17633	FBgn0189183
	Dsim\GD28366	FBgn0269656
PTHR12377	Dsim\GD14263	FBgn0185948
PTHR12428	Dsim\GD12846	FBgn0184571
PTHR10380	Dsim\GD14266	FBgn0185951
PTHR10380	Dsim\GD14266	FBgn0185951
PTHR10380	Dsim\GD14266	FBgn0185951
PTHR10380	Dsim\GD27852	FBgn0269142
PTHR10380	Dsim\GD27852	FBgn0269142
PTHR12629	Dsim\GD17584	FBgn0189134
	Dsim\GD14269	FBgn0185954
	Dsim\GD14270	FBgn0185955
PTHR23226	Dsim\GD12837	FBgn0184562
PTHR23226	Dsim\GD12837	FBgn0184562
PTHR11351	Dsim\DesatF	FBgn0185956
PTHR22950	Dsim\GD14272	FBgn0185957
PTHR22950	Dsim\GD12836	FBgn0184561
PTHR22950	Dsim\GD12836	FBgn0184561
PTHR22950	Dsim\GD12836	FBgn0184561
PTHR22950	Dsim\GD12836	FBgn0184561
PTHR22950	Dsim\GD12836	FBgn0184561
PTHR22950	Dsim\GD12836	FBgn0184561
PTHR22950	Dsim\GD14275	FBgn0185960
PTHR42858	Dsim\GD12835	FBgn0184560
PTHR46479	Dsim\GD14276	FBgn0185961
PTHR15858	Dsim\GD12834	FBgn0184559
PTHR15002	Dsim\GD12833	FBgn0184558
PTHR45629	Dsim\SuUR	FBgn0261711
	Dsim\GD14277	FBgn0185962
	Dsim\GD12832	FBgn0184557
PTHR22960	Dsim\GD14280	FBgn0185965
PTHR22960	Dsim\GD14280	FBgn0185965
PTHR13303	Dsim\GD12831	FBgn0184556
PTHR12048	Dsim\GD14282	FBgn0185967
PTHR24351	Dsim\GD12830	FBgn0184555
PTHR23026	Dsim\GD12829	FBgn0184554
PTHR23334	Dsim\GD12828	FBgn0184553
PTHR10953	Dsim\GD14283	FBgn0185968
PTHR11157	Dsim\GD12827	FBgn0184552
PTHR11157	Dsim\GD12826	FBgn0184551
	Dsim\GD12825	FBgn0184550
	Dsim\GD12825	FBgn0184550
	Dsim\GD12824	FBgn0184549
	Dsim\GD12823	FBgn0184548
PTHR13624	Dsim\GD14285	FBgn0185970
PTHR10003	Dsim\Sod	FBgn0012854
PTHR45881	Dsim\GD12820	FBgn0184546
PTHR45881	Dsim\GD12820	FBgn0184546
PTHR45881	Dsim\GD12820	FBgn0184546
PTHR13691	Dsim\GD14286	FBgn0185971
PTHR12555	Dsim\GD12819	FBgn0184545
PTHR11101	Dsim\GD14287	FBgn0185972
	Dsim\GD12818	FBgn0184544
	Dsim\GD27055	FBgn0268345
	Dsim\GD14288	FBgn0185973
PTHR14206	Dsim\GD14289	FBgn0185974
PTHR14206	Dsim\GD14289	FBgn0185974
PTHR14206	Dsim\GD14289	FBgn0185974
PTHR14206	Dsim\GD14289	FBgn0185974
	Dsim\GD12817	FBgn0184543
PTHR12989	Dsim\GD14291	FBgn0185976
PTHR13449	Dsim\GD12816	FBgn0184542
PTHR13449	Dsim\GD12816	FBgn0184542
PTHR43173	Dsim\GD14292	FBgn0185977
PTHR12473	Dsim\GD14293	FBgn0185978
PTHR10896	Dsim\GD12815	FBgn0184541
PTHR10896	Dsim\GD12815	FBgn0184541
PTHR10730	Dsim\GD12814	FBgn0184540
	Dsim\GD14294	FBgn0185979
PTHR10075	Dsim\GD14295	FBgn0185980
PTHR45700	Dsim\GD12813	FBgn0184539
PTHR28441	Dsim\GD14296	FBgn0185981
PTHR22934	Dsim\GD14297	FBgn0185982
PTHR22934	Dsim\GD14297	FBgn0185982
PTHR22934	Dsim\GD14297	FBgn0185982
PTHR22934	Dsim\GD14297	FBgn0185982
PTHR22934	Dsim\GD14297	FBgn0185982
PTHR22934	Dsim\GD14297	FBgn0185982
PTHR22934	Dsim\GD14297	FBgn0185982
PTHR22934	Dsim\GD14297	FBgn0185982
PTHR22934	Dsim\GD14297	FBgn0185982
PTHR42643	Dsim\GD12812	FBgn0184538
PTHR42643	Dsim\GD12812	FBgn0184538
PTHR12478	Dsim\GD14299	FBgn0185984
PTHR21505	Dsim\GD17583	FBgn0189133
PTHR10120	Dsim\GD14300	FBgn0185985
PTHR12283	Dsim\GD12810	FBgn0045604
	Dsim\GD28370	FBgn0269660
PTHR12243	Dsim\GD12809	FBgn0184536
PTHR23236	Dsim\GD14302	FBgn0185987
	Dsim\GD14303	FBgn0185988
PTHR45754	Dsim\GD14304	FBgn0185989
PTHR10989	Dsim\GD12806	FBgn0184533
	Dsim\GD14305	FBgn0185990
PTHR42774	Dsim\GD12805	FBgn0184532
PTHR42774	Dsim\GD14306	FBgn0185991
PTHR11444	Dsim\GD12804	FBgn0184531
PTHR10263	Dsim\GD14307	FBgn0185992
PTHR10263	Dsim\GD14308	FBgn0185993
PTHR12478	Dsim\GD14310	FBgn0185995
	Dsim\GD28639	FBgn0269929
	Dsim\GD17634	FBgn0189184
	Dsim\GD14311	FBgn0185996
PTHR12451	Dsim\GD17635	FBgn0189185
PTHR10030	Dsim\GD28281	FBgn0269571
PTHR45774	Dsim\GD12802	FBgn0184529
PTHR22599	Dsim\GD12801	FBgn0184528
PTHR22599	Dsim\GD12801	FBgn0184528
PTHR22599	Dsim\GD12801	FBgn0184528
PTHR22599	Dsim\GD12801	FBgn0184528
PTHR12763	Dsim\GD14312	FBgn0185997
PTHR12763	Dsim\GD14312	FBgn0185997
	Dsim\GD14313	FBgn0185998
	Dsim\GD14313	FBgn0185998
	Dsim\GD14313	FBgn0185998
	Dsim\GD14313	FBgn0185998
	Dsim\GD12800	FBgn0184527
	Dsim\GD12799	FBgn0184526
	Dsim\GD29178	FBgn0270468
	Dsim\GD12798	FBgn0184525
	Dsim\GD28383	FBgn0269673
	Dsim\GD27357	FBgn0268647
	Dsim\GD12796	FBgn0184523
	Dsim\GD12796	FBgn0184523
	Dsim\GD12796	FBgn0184523
PTHR10050	Dsim\GD12795	FBgn0184522
	Dsim\GD14314	FBgn0185999
	Dsim\GD12794	FBgn0184521
	Dsim\GD27656	FBgn0268946
	Dsim\GD12792	FBgn0184519
PTHR24394	Dsim\GD14315	FBgn0186000
PTHR12419	Dsim\GD12791	FBgn0184518
	Dsim\GD28440	FBgn0269730
	Dsim\GD12790	FBgn0184517
PTHR11732	Dsim\GD12789	FBgn0184516
PTHR11732	Dsim\GD12789	FBgn0184516
PTHR11732	Dsim\GD12789	FBgn0184516
PTHR11732	Dsim\GD12789	FBgn0184516
PTHR11732	Dsim\GD12788	FBgn0184515
PTHR12732	Dsim\GD14316	FBgn0186001
PTHR10655	Dsim\GD14317	FBgn0186002
PTHR10655	Dsim\GD14317	FBgn0186002
PTHR10655	Dsim\GD14317	FBgn0186002
PTHR10655	Dsim\GD14317	FBgn0186002
PTHR10655	Dsim\GD14317	FBgn0186002
PTHR10655	Dsim\GD14317	FBgn0186002
PTHR48041	Dsim\GD14318	FBgn0186003
PTHR11533	Dsim\GD17580	FBgn0189130
PTHR45723	Dsim\GD12787	FBgn0184514
PTHR12709	Dsim\GD14319	FBgn0186004
PTHR13382	Dsim\GD12786	FBgn0184513
PTHR24256	Dsim\GD17946	FBgn0189492
PTHR13097	Dsim\GD14320	FBgn0186005
PTHR16172	Dsim\GD14321	FBgn0186006
PTHR16172	Dsim\GD14321	FBgn0186006
PTHR31328	Dsim\GD12785	FBgn0184512
PTHR31328	Dsim\GD12785	FBgn0184512
PTHR31328	Dsim\GD12785	FBgn0184512
PTHR46927	Dsim\GD14322	FBgn0186007
PTHR46927	Dsim\GD14322	FBgn0186007
PTHR10762	Dsim\GD12784	FBgn0184511
PTHR10762	Dsim\GD12784	FBgn0184511
PTHR10762	Dsim\GD12784	FBgn0184511
PTHR12442	Dsim\GD12783	FBgn0184510
PTHR12442	Dsim\GD12783	FBgn0184510
PTHR13123	Dsim\GD12782	FBgn0184509
PTHR13123	Dsim\GD12782	FBgn0184509
PTHR13123	Dsim\GD12782	FBgn0184509
PTHR15642	Dsim\GD28014	FBgn0269304
PTHR11727	Dsim\GD14323	FBgn0186008
PTHR33562	Dsim\GD12781	FBgn0184508
PTHR39957	Dsim\GD12780	FBgn0184507
PTHR45618	Dsim\GD14324	FBgn0186009
	Dsim\GD14325	FBgn0186010
	Dsim\GD14326	FBgn0186011
PTHR24652	Dsim\GD12779	FBgn0184506
PTHR24652	Dsim\GD12779	FBgn0184506
PTHR24652	Dsim\GD12779	FBgn0184506
PTHR21143	Dsim\GD14327	FBgn0186012
PTHR23301	Dsim\GD12778	FBgn0184505
PTHR23301	Dsim\GD12778	FBgn0184505
	Dsim\GD12777	FBgn0184504
	Dsim\GD12776	FBgn0184503
PTHR10048	Dsim\GD12776	FBgn0184503
	Dsim\GD14328	FBgn0186013
	Dsim\GD14328	FBgn0186013
PTHR33689	Dsim\GD12775	FBgn0184502
PTHR45625	Dsim\GD14329	FBgn0186014
PTHR47969	Dsim\GD14330	FBgn0186015
PTHR13693	Dsim\GD29449	FBgn0270739
PTHR46908	Dsim\GD12774	FBgn0184501
PTHR21052	Dsim\GD14332	FBgn0186017
PTHR21052	Dsim\GD14332	FBgn0186017
PTHR19370	Dsim\GD12773	FBgn0184500
PTHR19370	Dsim\GD12773	FBgn0184500
PTHR45619	Dsim\GD27970	FBgn0269260
PTHR23105	Dsim\GD14333	FBgn0186018
PTHR23105	Dsim\GD14333	FBgn0186018
PTHR22930	Dsim\GD12772	FBgn0184499
	Dsim\GD29028	FBgn0270318
PTHR10177	Dsim\GD12771	FBgn0184498
PTHR10177	Dsim\GD12771	FBgn0184498
PTHR14517	Dsim\GD14334	FBgn0186019
	Dsim\GD28156	FBgn0269446
PTHR46306	Dsim\GD12770	FBgn0184497
PTHR46306	Dsim\GD12770	FBgn0184497
PTHR46306	Dsim\GD14335	FBgn0186020
PTHR46306	Dsim\GD14335	FBgn0186020
	Dsim\GD12769	FBgn0184496
PTHR10443	Dsim\GD12767	FBgn0184494
PTHR11266	Dsim\GD17579	FBgn0189129
	Dsim\GD14336	FBgn0186021
	Dsim\GD14336	FBgn0186021
	Dsim\GD14336	FBgn0186021
	Dsim\GD14336	FBgn0186021
	Dsim\GD14336	FBgn0186021
	Dsim\GD14336	FBgn0186021
	Dsim\GD14336	FBgn0186021
	Dsim\GD14336	FBgn0186021
	Dsim\GD14336	FBgn0186021
	Dsim\GD14336	FBgn0186021
PTHR46518	Dsim\GD14337	FBgn0186022
PTHR23301	Dsim\GD12764	FBgn0184491
PTHR46107	Dsim\GD14338	FBgn0186023
PTHR11632	Dsim\GD12763	FBgn0184490
PTHR11267	Dsim\GD14339	FBgn0186024
PTHR11267	Dsim\GD14339	FBgn0186024
PTHR23073	Dsim\GD14340	FBgn0186025
PTHR23301	Dsim\GD12761	FBgn0184488
PTHR23301	Dsim\GD14341	FBgn0186026
PTHR23301	Dsim\GD14343	FBgn0186028
PTHR23301	Dsim\GD12760	FBgn0184487
PTHR23301	Dsim\GD14344	FBgn0186029
PTHR23301	Dsim\GD12759	FBgn0184486
	Dsim\GD14345	FBgn0186030
	Dsim\GD14345	FBgn0186030
PTHR33395	Dsim\GD12758	FBgn0184485
PTHR23301	Dsim\GD28325	FBgn0269615
PTHR23301	Dsim\GD12757	FBgn0184484
PTHR23301	Dsim\GD12757	FBgn0184484
	Dsim\GD14346	FBgn0186031
PTHR23301	Dsim\GD14347	FBgn0186032
PTHR12308	Dsim\GD14349	FBgn0186034
PTHR31854	Dsim\GD14350	FBgn0186035
PTHR45809	Dsim\GD12756	FBgn0184483
PTHR19302	Dsim\GD12755	FBgn0184482
PTHR10797	Dsim\GD12753	FBgn0184480
PTHR10797	Dsim\GD12753	FBgn0184480
PTHR10797	Dsim\GD12753	FBgn0184480
PTHR10797	Dsim\GD12753	FBgn0184480
PTHR10797	Dsim\GD12753	FBgn0184480
PTHR10797	Dsim\GD12753	FBgn0184480
PTHR10797	Dsim\GD12753	FBgn0184480
PTHR11814	Dsim\GD14351	FBgn0186036
PTHR11814	Dsim\GD14351	FBgn0186036
PTHR11814	Dsim\GD14351	FBgn0186036
PTHR11814	Dsim\GD14351	FBgn0186036
PTHR24166	Dsim\GD12752	FBgn0184479
PTHR24166	Dsim\GD12752	FBgn0184479
PTHR24166	Dsim\GD12752	FBgn0184479
PTHR24166	Dsim\GD12752	FBgn0184479
PTHR24166	Dsim\GD12752	FBgn0184479
PTHR24166	Dsim\GD12752	FBgn0184479
PTHR24166	Dsim\GD12752	FBgn0184479
PTHR24166	Dsim\GD12752	FBgn0184479
	Dsim\GD27570	FBgn0268860
	Dsim\GD27570	FBgn0268860
PTHR39944	Dsim\GD14352	FBgn0186037
	Dsim\GD14353	FBgn0186038
PTHR11036	Dsim\GD12751	FBgn0184478
	Dsim\GD14354	FBgn0186039
PTHR22666	Dsim\GD14355	FBgn0186040
PTHR22666	Dsim\GD28166	FBgn0269456
PTHR22666	Dsim\GD14356	FBgn0186041
PTHR22666	Dsim\GD14356	FBgn0186041
PTHR11544	Dsim\GD12750	FBgn0184477
PTHR42643	Dsim\GD12748	FBgn0184475
	Dsim\GD14357	FBgn0186042
PTHR11511	Dsim\GD14358	FBgn0186043
PTHR12326	Dsim\GD14359	FBgn0186044
PTHR14490	Dsim\GD12747	FBgn0184474
PTHR13385	Dsim\GD14360	FBgn0186045
PTHR13178	Dsim\GD12746	FBgn0184473
PTHR45808	Dsim\GD14361	FBgn0186046
PTHR45808	Dsim\GD14361	FBgn0186046
PTHR45808	Dsim\GD14361	FBgn0186046
PTHR45808	Dsim\GD14361	FBgn0186046
PTHR45808	Dsim\GD14361	FBgn0186046
PTHR13242	Dsim\GD12745	FBgn0184472
PTHR15036	Dsim\GD14363	FBgn0186048
PTHR15036	Dsim\GD14363	FBgn0186048
PTHR12215	Dsim\GD27900	FBgn0269190
PTHR39074	Dsim\GD12744	FBgn0184471
PTHR24240	Dsim\GD12743	FBgn0184470
PTHR18952	Dsim\GD14364	FBgn0186049
PTHR12588	Dsim\GD14365	FBgn0186050
PTHR43142	Dsim\Est-6	FBgn0012832
PTHR43142	Dsim\Est-P	FBgn0068661
PTHR44411	Dsim\GD12742	FBgn0184469
PTHR24260	Dsim\GD14368	FBgn0186051
PTHR23359	Dsim\GD12741	FBgn0184468
PTHR23359	Dsim\GD12741	FBgn0184468
PTHR23359	Dsim\GD12739	FBgn0184466
PTHR23359	Dsim\GD12739	FBgn0184466
PTHR21027	Dsim\GD12738	FBgn0184465
PTHR21027	Dsim\GD12738	FBgn0184465
PTHR22883	Dsim\GD12736	FBgn0184463
PTHR22883	Dsim\GD12736	FBgn0184463
PTHR22883	Dsim\GD12736	FBgn0184463
PTHR22883	Dsim\GD12736	FBgn0184463
PTHR22883	Dsim\GD12736	FBgn0184463
PTHR22883	Dsim\GD12736	FBgn0184463
PTHR22883	Dsim\GD12736	FBgn0184463
PTHR22883	Dsim\GD12736	FBgn0184463
PTHR22883	Dsim\GD12736	FBgn0184463
PTHR22883	Dsim\GD12736	FBgn0184463
PTHR22883	Dsim\GD12736	FBgn0184463
