# Supplementary material for: Two major-effect loci influence interspecific mating in females of the sibling species, Drosophila simulans and D. sechellia
Source: G3 (Bethesda). 2024 Nov 28;15(2):jkae279. doi: 10.1093/g3journal/jkae279 (PMC11797031; doi:10.1093/g3journal/jkae279)
Supplement: jkae279_Supplementary_Data [file jkae279_supplementary_data.zip › File_S7_G3-2024-405418.xls]

## Sheet: Sheet1
PANTHER ID	Gene name	FlyBase gene ID
PTHR48099	Dsim\GD18702	FBgn0190223
PTHR48099	Dsim\GD18702	FBgn0190223
PTHR11265	Dsim\GD29092	FBgn0270382
PTHR24036	Dsim\GD18700	FBgn0190221
PTHR24036	Dsim\GD18700	FBgn0190221
PTHR20883	Dsim\GD29352	FBgn0270642
PTHR45892	Dsim\GD20716	FBgn0192182
PTHR45892	Dsim\GD20717	FBgn0192183
PTHR45892	Dsim\GD20717	FBgn0192183
PTHR11850	Dsim\GD20718	FBgn0192184
	Dsim\GD20718	FBgn0192184
PTHR11850	Dsim\GD20718	FBgn0192184
PTHR24279	Dsim\GD18694	FBgn0190215
PTHR43020	Dsim\GD20720	FBgn0192186
PTHR11953	Dsim\GD18693	FBgn0190214
PTHR11670	Dsim\GD20721	FBgn0192187
PTHR28541	Dsim\GD20722	FBgn0192188
PTHR47154	Dsim\GD18692	FBgn0190213
PTHR47154	Dsim\GD18692	FBgn0190213
	Dsim\GD27978	FBgn0269268
PTHR47154	Dsim\GD28315	FBgn0269605
PTHR10985	Dsim\GD18691	FBgn0190212
PTHR12619	Dsim\GD26833	FBgn0268123
PTHR12619	Dsim\GD26833	FBgn0268123
PTHR12619	Dsim\GD26833	FBgn0268123
PTHR12619	Dsim\GD26833	FBgn0268123
PTHR12619	Dsim\GD26833	FBgn0268123
PTHR12619	Dsim\GD26833	FBgn0268123
PTHR13962	Dsim\GD18690	FBgn0190211
	Dsim\GD18689	FBgn0190210
	Dsim\GD18689	FBgn0190210
	Dsim\GD18689	FBgn0190210
	Dsim\GD18689	FBgn0190210
	Dsim\GD18688	FBgn0190209
	Dsim\GD18687	FBgn0190208
PTHR22093	Dsim\GD18685	FBgn0190206
PTHR46116	Dsim\GD20723	FBgn0192189
PTHR46116	Dsim\GD20723	FBgn0192189
PTHR46116	Dsim\GD20723	FBgn0192189
PTHR46116	Dsim\GD20723	FBgn0192189
PTHR46116	Dsim\GD20723	FBgn0192189
PTHR46116	Dsim\GD20723	FBgn0192189
PTHR46116	Dsim\GD20723	FBgn0192189
PTHR46116	Dsim\GD20723	FBgn0192189
PTHR46116	Dsim\GD20723	FBgn0192189
PTHR46116	Dsim\GD20723	FBgn0192189
PTHR11119	Dsim\GD20724	FBgn0192190
PTHR24346	Dsim\GD18682	FBgn0190203
PTHR12392	Dsim\GD18682	FBgn0190203
PTHR12392	Dsim\GD18682	FBgn0190203
PTHR12392	Dsim\GD18682	FBgn0190203
PTHR12392	Dsim\GD18682	FBgn0190203
PTHR24346	Dsim\GD18682	FBgn0190203
PTHR24346	Dsim\GD18682	FBgn0190203
PTHR24346	Dsim\GD18682	FBgn0190203
PTHR12392	Dsim\GD18682	FBgn0190203
PTHR12392	Dsim\GD18682	FBgn0190203
PTHR24346	Dsim\GD18682	FBgn0190203
PTHR12392	Dsim\GD18682	FBgn0190203
PTHR11093	Dsim\GD18681	FBgn0190202
PTHR47651	Dsim\GD20725	FBgn0192191
PTHR11773	Dsim\GD18680	FBgn0190201
PTHR13399	Dsim\GD18677	FBgn0190198
PTHR13399	Dsim\GD18677	FBgn0190198
PTHR13399	Dsim\GD18677	FBgn0190198
PTHR13399	Dsim\GD18677	FBgn0190198
PTHR13399	Dsim\GD18677	FBgn0190198
PTHR13399	Dsim\GD18677	FBgn0190198
PTHR13399	Dsim\GD18677	FBgn0190198
PTHR13399	Dsim\GD18677	FBgn0190198
PTHR13399	Dsim\GD18677	FBgn0190198
PTHR13399	Dsim\GD18677	FBgn0190198
PTHR20899	Dsim\GD18676	FBgn0190197
PTHR23104	Dsim\GD27192	FBgn0268482
	Dsim\GD18675	FBgn0190196
PTHR10841	Dsim\GD18673	FBgn0190194
PTHR11844	Dsim\GD20727	FBgn0192193
PTHR46560	Dsim\GD20728	FBgn0192194
PTHR46560	Dsim\GD20728	FBgn0192194
PTHR46560	Dsim\GD20728	FBgn0192194
PTHR10736	Dsim\GD20729	FBgn0192195
PTHR10736	Dsim\GD20729	FBgn0192195
PTHR10736	Dsim\GD20729	FBgn0192195
PTHR10736	Dsim\GD20729	FBgn0192195
PTHR24388	Dsim\GD20730	FBgn0192196
PTHR10942	Dsim\GD18672	FBgn0190193
PTHR20898	Dsim\GD27830	FBgn0269120
PTHR31576	Dsim\GD20731	FBgn0192197
	Dsim\GD27231	FBgn0268521
PTHR11871	Dsim\GD20732	FBgn0192198
PTHR11871	Dsim\GD20732	FBgn0192198
PTHR11871	Dsim\GD20732	FBgn0192198
PTHR11871	Dsim\GD20732	FBgn0192198
PTHR11871	Dsim\GD20732	FBgn0192198
PTHR11871	Dsim\GD20732	FBgn0192198
PTHR11871	Dsim\GD20732	FBgn0192198
PTHR24036	Dsim\GD20733	FBgn0192199
PTHR12448	Dsim\GD18671	FBgn0190192
PTHR13768	Dsim\GD20734	FBgn0192200
PTHR13768	Dsim\GD20734	FBgn0192200
PTHR18952	Dsim\GD18670	FBgn0190191
PTHR18952	Dsim\GD18670	FBgn0190191
PTHR10603	Dsim\GD20735	FBgn0192201
PTHR10603	Dsim\GD20735	FBgn0192201
PTHR10603	Dsim\GD20735	FBgn0192201
PTHR11596	Dsim\GD20736	FBgn0192202
PTHR11596	Dsim\GD20736	FBgn0192202
PTHR11596	Dsim\GD20736	FBgn0192202
PTHR15065	Dsim\GD18230	FBgn0189764
PTHR20898	Dsim\GD18668	FBgn0190189
PTHR20898	Dsim\GD18668	FBgn0190189
PTHR20898	Dsim\GD18667	FBgn0190188
PTHR20898	Dsim\GD18667	FBgn0190188
PTHR20898	Dsim\GD18666	FBgn0190187
PTHR20898	Dsim\GD18665	FBgn0190186
	Dsim\GD18664	FBgn0190185
PTHR11306	Dsim\GD18663	FBgn0190184
PTHR11306	Dsim\GD20738	FBgn0192204
PTHR11306	Dsim\GD18662	FBgn0190183
PTHR13206	Dsim\GD20739	FBgn0192205
	Dsim\GD18661	FBgn0190182
PTHR21177	Dsim\GD20740	FBgn0192206
PTHR11727	Dsim\GD18660	FBgn0190181
PTHR13338	Dsim\GD20741	FBgn0192207
PTHR44090	Dsim\GD18659	FBgn0190180
PTHR23167	Dsim\GD20744	FBgn0192210
PTHR23167	Dsim\GD20744	FBgn0192210
PTHR23167	Dsim\GD20744	FBgn0192210
PTHR23167	Dsim\GD20744	FBgn0192210
PTHR23167	Dsim\GD20744	FBgn0192210
PTHR23167	Dsim\GD20744	FBgn0192210
PTHR23167	Dsim\GD20744	FBgn0192210
PTHR23167	Dsim\GD20744	FBgn0192210
PTHR23167	Dsim\GD20744	FBgn0192210
	Dsim\GD20742	FBgn0192208
PTHR21255	Dsim\GD20745	FBgn0192211
PTHR21255	Dsim\GD20745	FBgn0192211
PTHR11461	Dsim\GD18658	FBgn0190179
	Dsim\GD20746	FBgn0192212
PTHR13006	Dsim\GD18656	FBgn0190177
PTHR11006	Dsim\GD20747	FBgn0192213
	Dsim\GD15149	FBgn0186819
PTHR12335	Dsim\GD20749	FBgn0192215
	Dsim\GD28689	FBgn0269979
	Dsim\GD28032	FBgn0269322
	Dsim\GD20750	FBgn0192216
PTHR11157	Dsim\GD20751	FBgn0192217
PTHR11157	Dsim\GD20752	FBgn0192218
PTHR11157	Dsim\GD20753	FBgn0192219
PTHR11157	Dsim\GD18654	FBgn0190175
PTHR11157	Dsim\GD18652	FBgn0190173
PTHR22990	Dsim\GD20755	FBgn0192221
PTHR11707	Dsim\GD18651	FBgn0190172
PTHR15859	Dsim\GD29187	FBgn0270477
	Dsim\GD18646	FBgn0190167
	Dsim\GD18646	FBgn0190167
PTHR16560	Dsim\GD18645	FBgn0190166
	Dsim\GD20760	FBgn0192225
PTHR24070	Dsim\GD28226	FBgn0269516
PTHR24070	Dsim\GD28226	FBgn0269516
PTHR24070	Dsim\GD28226	FBgn0269516
	Dsim\MtnA	FBgn0012845
PTHR45691	Dsim\GD20758	FBgn0192223
	Dsim\GD20758	FBgn0192223
	Dsim\GD20758	FBgn0192223
PTHR45691	Dsim\GD20758	FBgn0192223
	Dsim\GD20758	FBgn0192223
	Dsim\GD20758	FBgn0192223
	Dsim\GD18650	FBgn0190171
PTHR12010	Dsim\GD18649	FBgn0190170
PTHR16515	Dsim\GD18648	FBgn0190169
PTHR43355	Dsim\GD20759	FBgn0192224
PTHR13538	Dsim\GD18647	FBgn0190168
PTHR13538	Dsim\GD18647	FBgn0190168
PTHR13104	Dsim\GD28436	FBgn0269726
PTHR24409	Dsim\GD29472	FBgn0270762
PTHR24409	Dsim\GD29472	FBgn0270762
PTHR19305	Dsim\GD29233	FBgn0270523
PTHR10309	Dsim\GD18644	FBgn0190165
PTHR22760	Dsim\GD18643	FBgn0190164
PTHR23073	Dsim\GD20762	FBgn0192227
PTHR18460	Dsim\GD20763	FBgn0192228
PTHR45668	Dsim\GD18641	FBgn0190162
PTHR16260	Dsim\GD20764	FBgn0192229
PTHR24260	Dsim\GD20765	FBgn0192230
	Dsim\GD28544	FBgn0269834
PTHR12707	Dsim\GD26837	FBgn0268127
PTHR23278	Dsim\GD20766	FBgn0192231
PTHR11588	Dsim\GD20767	FBgn0192232
PTHR45796	Dsim\GD20769	FBgn0192234
PTHR45796	Dsim\GD20769	FBgn0192234
PTHR46276	Dsim\hyd	FBgn0041664
	Dsim\GD18640	FBgn0190161
PTHR13367	Dsim\GD29410	FBgn0270700
PTHR24213	Dsim\GD20771	FBgn0192235
PTHR24213	Dsim\GD20771	FBgn0192235
PTHR24213	Dsim\GD20771	FBgn0192235
PTHR24213	Dsim\GD20771	FBgn0192235
PTHR24213	Dsim\GD20771	FBgn0192235
PTHR24213	Dsim\GD20771	FBgn0192235
PTHR24213	Dsim\GD20771	FBgn0192235
PTHR24213	Dsim\GD20771	FBgn0192235
PTHR24213	Dsim\GD20771	FBgn0192235
PTHR13947	Dsim\GD18639	FBgn0190160
PTHR22811	Dsim\GD20772	FBgn0192236
PTHR11654	Dsim\GD20773	FBgn0192237
PTHR43109	Dsim\GD18638	FBgn0190159
PTHR22932	Dsim\GD18637	FBgn0190158
PTHR11733	Dsim\GD18636	FBgn0190157
PTHR46532	Dsim\GD20775	FBgn0192239
PTHR46532	Dsim\GD20775	FBgn0192239
PTHR46532	Dsim\GD20775	FBgn0192239
	Dsim\GD28255	FBgn0269545
	Dsim\GD18635	FBgn0190156
	Dsim\GD29217	FBgn0270507
PTHR12247	Dsim\GD20776	FBgn0192240
PTHR11558	Dsim\GD18634	FBgn0190155
PTHR11558	Dsim\GD18634	FBgn0190155
PTHR11073	Dsim\GD20777	FBgn0192241
PTHR24393	Dsim\GD18633	FBgn0190154
PTHR13234	Dsim\GD20778	FBgn0192242
PTHR13234	Dsim\GD20778	FBgn0192242
PTHR11232	Dsim\GD18632	FBgn0190153
PTHR11232	Dsim\GD18632	FBgn0190153
PTHR11232	Dsim\GD18632	FBgn0190153
PTHR11232	Dsim\GD18632	FBgn0190153
PTHR11232	Dsim\GD18632	FBgn0190153
PTHR11232	Dsim\GD18632	FBgn0190153
PTHR11232	Dsim\GD18632	FBgn0190153
	Dsim\GD20779	FBgn0192243
PTHR44140	Dsim\GD18630	FBgn0190151
PTHR44140	Dsim\GD18630	FBgn0190151
PTHR24390	Dsim\GD18629	FBgn0190150
PTHR24379	Dsim\GD18629	FBgn0190150
PTHR20898	Dsim\GD20780	FBgn0192244
PTHR20898	Dsim\GD20780	FBgn0192244
PTHR20898	Dsim\GD20780	FBgn0192244
PTHR46528	Dsim\GD18627	FBgn0190148
PTHR23316	Dsim\GD20781	FBgn0192245
PTHR23316	Dsim\GD20781	FBgn0192245
PTHR14154	Dsim\GD20782	FBgn0192246
PTHR14154	Dsim\GD20783	FBgn0192247
PTHR13522	Dsim\GD20784	FBgn0192248
PTHR14690	Dsim\GD18626	FBgn0190147
PTHR14690	Dsim\GD18626	FBgn0190147
PTHR11679	Dsim\GD18625	FBgn0190146
PTHR12289	Dsim\GD20785	FBgn0192249
PTHR12289	Dsim\GD20785	FBgn0192249
PTHR12396	Dsim\GD18624	FBgn0190145
PTHR12396	Dsim\GD18624	FBgn0190145
PTHR12396	Dsim\GD18624	FBgn0190145
PTHR10529	Dsim\GD20786	FBgn0192250
PTHR43380	Dsim\GD18623	FBgn0190144
PTHR21210	Dsim\GD27029	FBgn0268319
PTHR15481	Dsim\GD18622	FBgn0190143
PTHR46171	Dsim\GD20788	FBgn0192252
PTHR46171	Dsim\GD20788	FBgn0192252
PTHR45734	Dsim\GD20789	FBgn0192253
PTHR12549	Dsim\GD18620	FBgn0190141
PTHR12549	Dsim\GD18620	FBgn0190141
PTHR12549	Dsim\GD18620	FBgn0190141
PTHR23065	Dsim\GD18620	FBgn0190141
PTHR23065	Dsim\GD18620	FBgn0190141
PTHR23065	Dsim\GD18620	FBgn0190141
PTHR23065	Dsim\GD18620	FBgn0190141
PTHR21183	Dsim\GD20790	FBgn0192254
PTHR23325	Dsim\Rlb1	FBgn0083426
PTHR24070	Dsim\Ras85D	FBgn0029246
PTHR23003	Dsim\GD20792	FBgn0192255
PTHR23003	Dsim\GD20792	FBgn0192255
PTHR23003	Dsim\GD20792	FBgn0192255
PTHR46551	Dsim\GD26997	FBgn0268287
PTHR24072	Dsim\GD20793	FBgn0192256
PTHR24072	Dsim\GD20793	FBgn0192256
PTHR24072	Dsim\GD20793	FBgn0192256
PTHR11596	Dsim\GD18617	FBgn0190139
PTHR16089	Dsim\GD20794	FBgn0192257
PTHR16089	Dsim\GD20794	FBgn0192257
PTHR16089	Dsim\GD20794	FBgn0192257
PTHR16089	Dsim\GD20794	FBgn0192257
PTHR16089	Dsim\GD20794	FBgn0192257
PTHR16089	Dsim\GD20794	FBgn0192257
PTHR42673	Dsim\GD20795	FBgn0192258
PTHR42673	Dsim\GD20795	FBgn0192258
PTHR42673	Dsim\GD20795	FBgn0192258
PTHR42673	Dsim\GD20796	FBgn0192259
PTHR10288	Dsim\GD18616	FBgn0190138
PTHR10288	Dsim\GD18616	FBgn0190138
PTHR10288	Dsim\GD18616	FBgn0190138
PTHR10288	Dsim\GD18616	FBgn0190138
PTHR11607	Dsim\GD18615	FBgn0190137
PTHR11607	Dsim\GD18615	FBgn0190137
PTHR11003	Dsim\GD20797	FBgn0192260
PTHR11588	Dsim\GD20798	FBgn0192261
	Dsim\GD20799	FBgn0192262
PTHR21355	Dsim\GD18614	FBgn0190136
PTHR28596	Dsim\GD18613	FBgn0190135
PTHR13066	Dsim\GD20800	FBgn0192263
PTHR23088	Dsim\GD18612	FBgn0190134
PTHR46595	Dsim\GD20801	FBgn0192264
PTHR46595	Dsim\GD20801	FBgn0192264
PTHR31716	Dsim\GD20802	FBgn0192265
PTHR21137	Dsim\GD18611	FBgn0190133
PTHR24418	Dsim\GD20803	FBgn0192266
PTHR24418	Dsim\GD20803	FBgn0192266
PTHR24418	Dsim\GD20803	FBgn0192266
PTHR24418	Dsim\GD20803	FBgn0192266
PTHR24418	Dsim\GD20803	FBgn0192266
PTHR48078	Dsim\GD18609	FBgn0190131
PTHR10819	Dsim\GD18607	FBgn0190129
PTHR10634	Dsim\GD18606	FBgn0190128
PTHR10634	Dsim\GD18606	FBgn0190128
PTHR10634	Dsim\GD18606	FBgn0190128
PTHR10634	Dsim\GD18606	FBgn0190128
	Dsim\GD18706	FBgn0190227
PTHR36694	Dsim\GD18605	FBgn0190127
PTHR36694	Dsim\GD18605	FBgn0190127
PTHR24348	Dsim\GD20804	FBgn0192267
PTHR24276	Dsim\GD20805	FBgn0192268
PTHR24276	Dsim\GD20806	FBgn0192269
	Dsim\GD20807	FBgn0192270
PTHR22812	Dsim\HP1E	FBgn0264930
PTHR12811	Dsim\GD18603	FBgn0190125
PTHR10055	Dsim\GD20809	FBgn0192272
PTHR20937	Dsim\GD20810	FBgn0192273
PTHR20937	Dsim\GD20810	FBgn0192273
PTHR13351	Dsim\GD18602	FBgn0190124
	Dsim\GD18601	FBgn0190123
	Dsim\GD18601	FBgn0190123
	Dsim\GD20811	FBgn0192274
PTHR45618	Dsim\GD20812	FBgn0192275
	Dsim\GD18600	FBgn0190122
PTHR24256	Dsim\GD18599	FBgn0190121
PTHR24256	Dsim\GD18599	FBgn0190121
PTHR11783	Dsim\GD18598	FBgn0190120
	Dsim\GD18597	FBgn0190119
	Dsim\GD18597	FBgn0190119
PTHR17583	Dsim\GD20813	FBgn0192276
PTHR17583	Dsim\GD20813	FBgn0192276
	Dsim\GD28350	FBgn0269640
PTHR12537	Dsim\GD20817	FBgn0192280
PTHR12537	Dsim\GD20817	FBgn0192280
PTHR12537	Dsim\GD20817	FBgn0192280
PTHR12537	Dsim\GD20817	FBgn0192280
PTHR12537	Dsim\GD20817	FBgn0192280
PTHR12537	Dsim\GD20817	FBgn0192280
PTHR12537	Dsim\GD20817	FBgn0192280
PTHR12537	Dsim\GD20817	FBgn0192280
PTHR12537	Dsim\GD20817	FBgn0192280
PTHR12537	Dsim\GD20817	FBgn0192280
PTHR12537	Dsim\GD20817	FBgn0192280
PTHR12537	Dsim\GD20817	FBgn0192280
	Dsim\GD18596	FBgn0190118
PTHR11409	Dsim\GD18595	FBgn0190117
PTHR12765	Dsim\GD20821	FBgn0192284
PTHR23123	Dsim\GD18594	FBgn0190116
	Dsim\GD18592	FBgn0190114
PTHR48099	Dsim\GD20823	FBgn0192285
PTHR48099	Dsim\GD20823	FBgn0192285
PTHR48099	Dsim\GD20823	FBgn0192285
PTHR24169	Dsim\Rel	FBgn0029245
PTHR12466	Dsim\GD18591	FBgn0190113
PTHR12429	Dsim\GD20824	FBgn0192286
PTHR12429	Dsim\GD20824	FBgn0192286
PTHR23042	Dsim\GD20825	FBgn0192287
PTHR13604	Dsim\GD18590	FBgn0190112
PTHR20978	Dsim\GD20826	FBgn0192288
PTHR12268	Dsim\GD20827	FBgn0192289
PTHR12268	Dsim\GD20827	FBgn0192289
	Dsim\GD18589	FBgn0190111
	Dsim\GD18589	FBgn0190111
	Dsim\GD18589	FBgn0190111
PTHR45931	Dsim\GD18588	FBgn0190110
PTHR32194	Dsim\GD20828	FBgn0192290
PTHR11215	Dsim\GD18587	FBgn0190109
PTHR48021	Dsim\GD20830	FBgn0192292
PTHR48021	Dsim\GD20830	FBgn0192292
PTHR48021	Dsim\GD20830	FBgn0192292
PTHR48021	Dsim\GD20830	FBgn0192292
PTHR48021	Dsim\GD20830	FBgn0192292
	Dsim\GD15146	FBgn0186816
PTHR11227	Dsim\GD18585	FBgn0190107
PTHR16515	Dsim\anon-EST:fe1E9	FBgn0027801
PTHR13052	Dsim\GD18584	FBgn0190106
PTHR11259	Dsim\GD20832	FBgn0192293
PTHR11002	Dsim\beta-CA	FBgn0190104
PTHR14196	Dsim\GD29530	FBgn0270820
PTHR14978	Dsim\GD20833	FBgn0192294
PTHR11815	Dsim\GD18581	FBgn0190103
PTHR11815	Dsim\GD18581	FBgn0190103
PTHR11815	Dsim\GD18581	FBgn0190103
PTHR11815	Dsim\GD18581	FBgn0190103
	Dsim\GD18580	FBgn0190102
	Dsim\GD18580	FBgn0190102
PTHR13865	Dsim\GD20836	FBgn0192297
PTHR13865	Dsim\GD20836	FBgn0192297
PTHR13865	Dsim\GD20836	FBgn0192297
PTHR13865	Dsim\GD20836	FBgn0192297
PTHR13865	Dsim\GD20836	FBgn0192297
PTHR13865	Dsim\GD20836	FBgn0192297
PTHR13865	Dsim\GD20836	FBgn0192297
PTHR13865	Dsim\GD20836	FBgn0192297
PTHR13865	Dsim\GD20836	FBgn0192297
PTHR13865	Dsim\GD20836	FBgn0192297
PTHR13865	Dsim\GD20836	FBgn0192297
PTHR13865	Dsim\GD20836	FBgn0192297
PTHR13865	Dsim\GD20836	FBgn0192297
PTHR13865	Dsim\GD20836	FBgn0192297
PTHR13865	Dsim\GD20836	FBgn0192297
PTHR13608	Dsim\GD18579	FBgn0190101
PTHR13608	Dsim\GD18579	FBgn0190101
PTHR10093	Dsim\GD28003	FBgn0269293
	Dsim\GD27214	FBgn0268504
PTHR15405	Dsim\GD27533	FBgn0268823
	Dsim\GD20837	FBgn0192298
PTHR12243	Dsim\GD18578	FBgn0190100
PTHR11353	Dsim\GD18576	FBgn0190098
PTHR46599	Dsim\GD20838	FBgn0192299
	Dsim\GD20844	FBgn0192305
	Dsim\GD20844	FBgn0192305
	Dsim\GD20844	FBgn0192305
PTHR45615	Dsim\GD20841	FBgn0192302
PTHR45615	Dsim\GD20841	FBgn0192302
PTHR42643	Dsim\GD18575	FBgn0190097
	Dsim\GD20842	FBgn0192303
	Dsim\GD28716	FBgn0270006
PTHR24258	Dsim\GD20845	FBgn0192306
	Dsim\GD18573	FBgn0190095
PTHR15081	Dsim\GD18572	FBgn0190094
PTHR21586	Dsim\GD20848	FBgn0192309
PTHR21586	Dsim\GD20848	FBgn0192309
PTHR21586	Dsim\GD20848	FBgn0192309
PTHR13673	Dsim\GD18571	FBgn0190093
PTHR23226	Dsim\GD27719	FBgn0269009
PTHR24390	Dsim\GD20849	FBgn0192310
PTHR24388	Dsim\GD18570	FBgn0190092
PTHR24394	Dsim\GD18569	FBgn0190091
PTHR24390	Dsim\GD18568	FBgn0190090
	Dsim\GD18567	FBgn0190089
PTHR13531	Dsim\GD18566	FBgn0190088
PTHR13531	Dsim\GD18565	FBgn0190087
PTHR13531	Dsim\GD18565	FBgn0190087
PTHR13531	Dsim\GD18565	FBgn0190087
PTHR23415	Dsim\GD26806	FBgn0268096
PTHR23415	Dsim\GD26806	FBgn0268096
PTHR10408	Dsim\GD18564	FBgn0190086
PTHR10408	Dsim\GD18564	FBgn0190086
PTHR24392	Dsim\GD15118	FBgn0186789
	Dsim\GD28840	FBgn0270130
	Dsim\GD20850	FBgn0192311
PTHR31849	Dsim\GD18563	FBgn0190085
PTHR22602	Dsim\GD18562	FBgn0190084
PTHR22602	Dsim\GD18562	FBgn0190084
PTHR12841	Dsim\GD20852	FBgn0192313
PTHR15680	Dsim\GD18561	FBgn0190083
PTHR43195	Dsim\GD18560	FBgn0190082
PTHR43195	Dsim\GD18560	FBgn0190082
PTHR10742	Dsim\GD18558	FBgn0190080
PTHR10742	Dsim\GD18558	FBgn0190080
PTHR23287	Dsim\GD20853	FBgn0192314
PTHR47958	Dsim\GD20854	FBgn0192315
PTHR47958	Dsim\GD20854	FBgn0192315
	Dsim\GD20855	FBgn0192316
	Dsim\GD20855	FBgn0192316
PTHR12952	Dsim\GD18557	FBgn0190079
PTHR48109	Dsim\GD20856	FBgn0192317
PTHR48024	Dsim\GD18556	FBgn0190078
PTHR48013	Dsim\GD20857	FBgn0192318
PTHR24291	Dsim\GD20858	FBgn0192319
PTHR21137	Dsim\GD20859	FBgn0192320
PTHR24247	Dsim\GD15145	FBgn0186815
	Dsim\GD18552	FBgn0190074
PTHR32001	Dsim\GD18549	FBgn0190071
PTHR13479	Dsim\GD20860	FBgn0192321
PTHR45991	Dsim\GD20861	FBgn0192322
PTHR21137	Dsim\GD18548	FBgn0190070
	Dsim\GD20863	FBgn0192324
	Dsim\GD20863	FBgn0192324
PTHR12459	Dsim\GD18547	FBgn0190069
PTHR12459	Dsim\GD18546	FBgn0190068
PTHR12459	Dsim\GD18545	FBgn0190067
PTHR12459	Dsim\GD18545	FBgn0190067
PTHR12459	Dsim\GD18545	FBgn0190067
PTHR21137	Dsim\GD20864	FBgn0192325
PTHR21137	Dsim\GD20865	FBgn0192326
PTHR11640	Dsim\GD20869	FBgn0192330
PTHR11640	Dsim\GD20869	FBgn0192330
PTHR11640	Dsim\GD20869	FBgn0192330
PTHR11640	Dsim\GD20869	FBgn0192330
PTHR24404	Dsim\GD18543	FBgn0190065
	Dsim\GD28710	FBgn0270000
	Dsim\GD20872	FBgn0192333
PTHR24210	Dsim\GD18542	FBgn0190064
PTHR24210	Dsim\GD18542	FBgn0190064
PTHR24210	Dsim\GD18542	FBgn0190064
PTHR24210	Dsim\GD18542	FBgn0190064
PTHR13430	Dsim\GD18541	FBgn0190063
PTHR19265	Dsim\GD18540	FBgn0190062
PTHR19265	Dsim\GD18540	FBgn0190062
PTHR23422	Dsim\GD18539	FBgn0190061
PTHR23422	Dsim\GD18539	FBgn0190061
PTHR10510	Dsim\CoVIIa	FBgn0265132
PTHR12083	Dsim\GD20873	FBgn0192334
PTHR45697	Dsim\GD18536	FBgn0190059
PTHR10510	Dsim\GD20874	FBgn0192335
PTHR45636	Dsim\GD29048	FBgn0270338
	Dsim\GD28561	FBgn0269851
PTHR21137	Dsim\GD15380	FBgn0187048
PTHR12483	Dsim\GD15144	FBgn0186814
PTHR11048	Dsim\GD15120	FBgn0186791
PTHR47958	Dsim\GD29579	FBgn0270869
PTHR37161	Dsim\GD18535	FBgn0190058
PTHR37161	Dsim\GD20875	FBgn0192336
PTHR22839	Dsim\GD20876	FBgn0192337
PTHR45862	Dsim\GD20877	FBgn0085141
PTHR11132	Dsim\GD20878	FBgn0192338
PTHR36427	Dsim\GD28099	FBgn0269389
	Dsim\GD20879	FBgn0192339
	Dsim\GD20879	FBgn0192339
	Dsim\GD20879	FBgn0192339
	Dsim\GD20879	FBgn0192339
	Dsim\GD18533	FBgn0190056
	Dsim\GD18532	FBgn0190055
	Dsim\GD20880	FBgn0192340
PTHR31493	Dsim\GD18531	FBgn0190054
	Dsim\GD29105	FBgn0270395
PTHR19290	Dsim\GD18530	FBgn0190053
PTHR24031	Dsim\GD20881	FBgn0192341
PTHR24031	Dsim\GD20881	FBgn0192341
PTHR11630	Dsim\GD18528	FBgn0190051
PTHR47165	Dsim\GD20882	FBgn0192342
	Dsim\GD20884	FBgn0192344
PTHR22933	Dsim\GD18525	FBgn0190048
PTHR22933	Dsim\GD18525	FBgn0190048
PTHR10869	Dsim\GD18524	FBgn0190047
PTHR10869	Dsim\GD18523	FBgn0190046
PTHR46467	Dsim\GD18522	FBgn0190045
PTHR12493	Dsim\GD20885	FBgn0192345
PTHR12374	Dsim\GD20886	FBgn0192346
PTHR12374	Dsim\GD20886	FBgn0192346
PTHR12374	Dsim\GD20886	FBgn0192346
PTHR12374	Dsim\GD20886	FBgn0192346
PTHR46404	Dsim\GD18521	FBgn0190044
PTHR46404	Dsim\GD18521	FBgn0190044
PTHR46404	Dsim\GD18521	FBgn0190044
PTHR46404	Dsim\GD18521	FBgn0190044
PTHR24366	Dsim\GD18520	FBgn0190043
PTHR24369	Dsim\GD18519	FBgn0190042
PTHR21112	Dsim\GD20888	FBgn0192348
PTHR10071	Dsim\GD20889	FBgn0192349
PTHR10071	Dsim\GD20889	FBgn0192349
PTHR45732	Dsim\GD18515	FBgn0190038
PTHR13021	Dsim\GD20890	FBgn0192350
PTHR47958	Dsim\GD18514	FBgn0190037
PTHR10159	Dsim\GD18513	FBgn0190036
PTHR10159	Dsim\GD18513	FBgn0190036
PTHR43372	Dsim\GD18512	FBgn0190035
	Dsim\GD27202	FBgn0268492
PTHR43372	Dsim\GD18511	FBgn0190034
PTHR24247	Dsim\GD18509	FBgn0190032
	Dsim\GD29054	FBgn0270344
	Dsim\GD28793	FBgn0270083
	Dsim\GD27993	FBgn0269283
	Dsim\GD29018	FBgn0270308
	Dsim\GD18507	FBgn0190030
PTHR11533	Dsim\GD20891	FBgn0192351
PTHR11533	Dsim\GD20892	FBgn0192352
PTHR11533	Dsim\GD20893	FBgn0192353
PTHR11533	Dsim\GD20894	FBgn0192354
PTHR11533	Dsim\GD20895	FBgn0192355
PTHR15283	Dsim\GD20896	FBgn0192356
PTHR10519	Dsim\GD18506	FBgn0190029
PTHR10519	Dsim\GD18506	FBgn0190029
PTHR10519	Dsim\GD18506	FBgn0190029
PTHR10519	Dsim\GD18506	FBgn0190029
PTHR24056	Dsim\GD20897	FBgn0192357
PTHR11239	Dsim\GD18505	FBgn0190028
	Dsim\GD18504	FBgn0190027
	Dsim\GD18504	FBgn0190027
PTHR23122	Dsim\GD18503	FBgn0190026
PTHR21143	Dsim\GD20898	FBgn0192358
	Dsim\GD27842	FBgn0269132
	Dsim\GD18499	FBgn0190022
	Dsim\GD18498	FBgn0190021
	Dsim\GD18497	FBgn0190020
PTHR12806	Dsim\GD20899	FBgn0192359
	Dsim\GD18496	FBgn0190019
	Dsim\GD18496	FBgn0190019
	Dsim\GD18496	FBgn0190019
	Dsim\GD18496	FBgn0190019
	Dsim\GD18496	FBgn0190019
	Dsim\GD18496	FBgn0190019
	Dsim\GD18496	FBgn0190019
	Dsim\GD20900	FBgn0192360
	Dsim\GD20900	FBgn0192360
	Dsim\GD18495	FBgn0190018
	Dsim\GD18495	FBgn0190018
PTHR19890	Dsim\GD20901	FBgn0192361
PTHR19890	Dsim\GD20901	FBgn0192361
PTHR19890	Dsim\GD20901	FBgn0192361
	Dsim\GD20903	FBgn0083455
PTHR11567	Dsim\GD20904	FBgn0192363
PTHR34651	Dsim\GD18494	FBgn0190017
PTHR42862	Dsim\GD20905	FBgn0192364
PTHR42862	Dsim\GD20905	FBgn0192364
PTHR42862	Dsim\GD20905	FBgn0192364
PTHR42862	Dsim\GD20905	FBgn0192364
	Dsim\GD20907	FBgn0192366
	Dsim\GD20907	FBgn0192366
	Dsim\GD18493	FBgn0190016
PTHR45909	Dsim\GD18492	FBgn0190015
PTHR45697	Dsim\GD18491	FBgn0190014
PTHR45697	Dsim\GD18491	FBgn0190014
PTHR46849	Dsim\GD20908	FBgn0192367
PTHR46849	Dsim\GD20908	FBgn0192367
PTHR46849	Dsim\GD20908	FBgn0192367
	Dsim\GD20909	FBgn0192368
PTHR22897	Dsim\GD28785	FBgn0270075
PTHR22897	Dsim\GD20911	FBgn0045627
PTHR21545	Dsim\GD20912	FBgn0192370
PTHR15901	Dsim\GD20913	FBgn0192371
PTHR11835	Dsim\GD18486	FBgn0190009
PTHR15415	Dsim\GD18484	FBgn0190007
PTHR15415	Dsim\GD18484	FBgn0190007
PTHR15909	Dsim\GD20915	FBgn0192373
PTHR42796	Dsim\GD18483	FBgn0190006
PTHR12743	Dsim\GD18482	FBgn0190005
PTHR10513	Dsim\GD20916	FBgn0192374
PTHR10513	Dsim\GD20916	FBgn0192374
PTHR31918	Dsim\GD18481	FBgn0190004
PTHR43979	Dsim\GD18480	FBgn0190003
	Dsim\GD29353	FBgn0270643
	Dsim\GD20917	FBgn0192375
PTHR24031	Dsim\pit	FBgn0041658
PTHR11208	Dsim\GD20919	FBgn0192376
PTHR11208	Dsim\GD20919	FBgn0192376
PTHR11208	Dsim\GD20919	FBgn0192376
PTHR11208	Dsim\GD20919	FBgn0192376
PTHR11208	Dsim\GD20919	FBgn0192376
PTHR11208	Dsim\GD20919	FBgn0192376
PTHR11208	Dsim\GD20919	FBgn0192376
